# Supplementary material for: High frequency of horizontal transfer in Jockey families (LINE order) of drosophilids
Source: Mob DNA. 2019 Nov 4;10:43. doi: 10.1186/s13100-019-0184-1 (PMC6829985; doi:10.1186/s13100-019-0184-1)
Supplement: Supplementary file 1 — Additional file 1: Table S1. Genome accessions for 48 species analysed. Table S2. Species of the genus Drosophila and Zaprionus analysed in this study, its hierarchical divisions and geographical origin. Table S3. Number of Jockey families and classification after phylogenetic analyses in 41 species of Drosophilidae. Table S4. Orthologous single copy genes vertically-transmitted genes used for each species used for the VHICA analyses. Table S5. Accession of Amyrel sequences used for reconstructing the species phylogeny. [file 13100_2019_184_MOESM1_ESM.xlsx]

## Sheet: Table S1
Table S1. Genome accessions for 48 drosophilid species analysed.
Species	Taxon	Source	Assembly ID
Drosophila albomicans	7291	ENA	GCA_000298335.1
Drosophila americana	40366	ENA	GCA_001245395.1
Drosophila ananassae	7217	Ensembl Metazoa	GCA_000005115.1
Drosophila arizonae	7263	ENA	GCA_001654025.1
Drosophila athabasca	7248	ENA	GCA_003185025.1
Drosophila biarmipes	125945	ENA	GCA_000233415.2
Drosophila bipectinata	42026	ENA	GCA_000236285.2
Drosophila busckii	30019	ENA	GCA_001277935.1
Drosophila elegans	30023	ENA	GCA_000224195.2
Drosophila erecta	7220	Ensembl Metazoa	GCA_003286155.2
Drosophila eugracilis	29029	ENA	GCA_000236325.2
Drosophila ficusphila	30025	ENA	GCA_000220665.2
Drosophila grimshawi	7222	Ensembl Metazoa	GCA_000005155.1
Drosophila guanche	7266	ENA	GCA_900245975.1
Drosophila hydei	7224	ENA	GCA_002780465.1
Drosophila kikkawai	30033	ENA	GCA_000224215.2
Drosophila lacertosa	119604	ENA	GCA_004143845.1
Drosophila lowei	7251	private	http://popoolation.at/lowei_genome/
Drosophila malerkotliana	30036	private	https://www.diark.org/diark/species_list/Drosophila
Drosophila mauritiana	7226	private	http://www.popoolation.at/mauritiana_genome/
Drosophila melanica	7252	ENA	GCA_004143765.1
Drosophila melanogaster	7227	Ensembl Metazoa	GCA_000001215.4
Drosophila micromelanica	189258	ENA	GCA_004143825.1
Drosophila miranda	7229	ENA	GCA_000269505.2
Drosophila mojavensis	7230	Ensembl Metazoa	GCA_000005175.1
Drosophila montana	40370	ENA	GCA_003086615.1
Drosophila nasuta	42062	ENA	GCA_002222885.1
Drosophila navojoa	7232	ENA	GCA_001654015.1
Drosophila nigromelanica	499227	ENA	GCA_004149445.1
Drosophila novamexicana	47314	ENA	GCA_003285875.2
Drosophila obscura	7282	ENA	GCA_002217835.1
Drosophila persimilis	7234	Ensembl Metazoa	GCA_003286085.2
Drosophila pseudoobscura	7237	Ensembl Metazoa	GCA_000001765.3
Drosophila rhopaloa	1041015	ENA	GCA_000236305.2
Drosophila robusta	7257	ENA	GCA_004143805.1
Drosophila sechellia	7238	Ensembl Metazoa	GCA_000005215.1
Drosophila serrata	7274	ENA	GCA_002093755.1
Drosophila simulans	7240	Ensembl Metazoa	GCA_000754195.3
Drosophila subobscura	7241	ENA	GCA_002749795.1
Drosophila suzukii	28584	ENA	GCA_000472105.1
Drosophila takahashii	29030	ENA	GCA_000224235.2
Drosophila virilis	7244	Ensembl Metazoa	GCA_000005245.1
Drosophila willistoni	7260	Ensembl Metazoa	GCA_000005925.1
Drosophila yakuba	7245	Ensembl Metazoa	GCA_000005975.1
Scaptodrosophila lebanonensis	7225	ENA	GCA_003285725.1
Zaprionus africanus	447232	Haudry	private
Zaprionus gabonicus	447233	Haudry	private
Zaprionus indianus	76712	Haudry	private
* found in the genomes from a list of 50 orthologous genes in Drosophila: http://lpa.saogabriel.unipampa.edu.br:8080/httdatabase/resultado/resultado.jsp?organism

## Sheet: Table S2
Table S2. Species of the genera Drosophila, Zaprionus and Scaptodrosophila analysed in this study, its hierarchical classification and geographical origin.
Genus/Subgenus	Group	Subgroup	Complex	Species	Geographical origin	Jockey presence
Drosophila
Dorsilopha
	busckii			D. busckii	Neartic**	+
Sophophora
	willistoni			D. willistoni	Neartic	+
	melanogaster
	African origin	melanogaster	erecta	D. erecta	Afrotropic	+
		“	yakuba	D. yakuba	Afrotropic	+
		“	melanogaster	D. mauritiana	Afrotropic	+
		“	“	D. melanogaster	Afrotropic**	+
		“	“	D. sechellia	Afrotropic	+
		“	“	D. simulans	Afrotropic**	+
	Asian origin	ananassae	ananassae	D. ananassae	Indomalaya**	+
		“	bipectinata	D. bipectinata	Indomalaya**	+
		“	“	D. malerkotliana*	Indomalaya**	+
		elegans		D. elegans	Indomalaya	+
		eugracilis		D. eugracilis	Indomalaya	+
		ficusphila		D. ficusphila	Indomalaya	+
		montium	kikkawai	D. kikkawai	Indomalaya**	+
		“	“	D. serrata	Indomalaya	+
		rhopaloa		D. rhopaloa	Indomalaya	+
		suzukii		D. biarmipes	Indomalaya	+
		“		D. suzukii	Paleartic **	+
		takahashii		D. takahashii	Paleartic, Indomalaya	+
	obscura	affinis		D. athabasca	Neartic	+
		obscura		D. obscura	Palearctic	+
		subobscura		D. subobscura	Palearctic**	-
				D. guanche	Canary Islands	+
		pseudoobscura		D. lowei	Neartic	+
		“		D. miranda	Neartic	+
		“		D. persimilis	Neartic	+
		-		D. pseudoobscura	Neartic	+
Drosophila
	immigrans			D. albomicans	Paleartic, Oriental, Australasian**	+
				D. nasuta *	Oriental, Afrotropic, Neartic**	+
	melanica			D. melanica	Neartic	+
				D. micromelanica	Neartic	+
				D. nigromelanica	Neartic	+
	repleta	mulleri	mojavensis	D. mojavensis	Neartic	+
			“	D. arizonae	Neartic	-
		“	“	D. navojoa	Neartic	-
		hydei		D. hydey	Neartic**	-
	virilis	virilis		D. novamexicana	Neartic**	+
				D. americana	Neartic	+
		“		D. montana	Neartic	+
		“		D. virilis	Paleartic**	+
	robusta			D. robusta *	Neartic	+
				D. lacertosa	Paleartic	+
	grimshawi	grimshawi		D. grimshawi	Hawaiian islands	+
Zaprionus
Zaprionus	vittiger		indianus	Z. africanus	Afrotropic**	+
			“	Z. gabonicus	Afrotropic**	+
			“	Z. indianus	Afrotropic**	+
Scaptodrosophila				S. lebanonensis	Paleartic**	+
*: sequences not used because they not attended the requisites
**: currently widespread

## Sheet: Table S3
Table S3. Number of Jockey families and classification after phylogenetic analyses in 41 species of Drosophilidae
Species	Number of new families	Repbase families
Drosophila albomicans	3 (F63, F54 and F52)	Jockey-2_DEu, Jockey-3_DRh, Jockey-6_DF, Jockey-10_Dan
D. americana	6 (F1, F3,F12, F18,F25 and F42)	Jockey-1_DVi, Jockey-1_DVi, Jockey-4B_DV, Jockey-4B_DVi,Jockey-4B_DVi, Jockey-5_DVi, Jockey-6_DVi, Jockey-6_DVi, Jockey-7_DVi, Jockey-8_DVi, Jockey-8_DVi, Jockey-8_DVi
D. ananassae	14 (F5, F13, F16, F24, F36, F47, F49, F51, F52, F54, F57, F63, F65, F66 )	Jockey-2_DEu, Jockey-10_DAn, Jockey-10_DAn
D. athabasca	1 (F26)	Jockey-2_DPer, Jockey-2_DPer
D. biarmipes	8(F6, F36, F56, F59, F60, F61, F63,F64)	Jockey-1_DEu, Jockey-1_DEu, Jockey-1_DEu, Jockey-1_DEu, Jockey-2_DEu, Jockey-3_DT, Jockey-3_DT, Jockey-3_DT, Jockey-4_DRh, Jockey-4_DT, Jockey-6_DK, Jockey-6_DRh, Jockey-7_DF, Jockey-7_DF, Jockey-8_DEu, Jockey-9_DRh, Jockey-10_DF
D. bipectinata	12(F6, F13, F30, F31, F40, F47, F49, F53, F57, F63, F64, F65)	Jockey-7_DF, Jockey-8_DAn, Jockey-8_DAn
D. busckii	3 (F36, F53, F65)	Jockey-6_DRh, Jockey-7_DRh, Jockey-7_DRh, Jockey-15_DBp
D. elegans	9(F6, F13, F23, F40, F51, F59, F60, F63, F72)	Jockey-3_DRh, Jockey-3_DRh, Jockey-3_DRh, Jockey-4_DBp, Jockey-8_DEu, Jockey-9_DF, Jockey-9_DRh, Jockey-10_DF, Jockey-10_DF, Jockey-10_DRh
D. erecta	4( F7, F11, F43, F58)	Jockey-1_DYa, Jockey2, Jockey-5_DYa
D. eugracilis	10(F6, F31, F36, F40, F41, F50, F51, F54, F59, F63)	Jockey-4_DBp, Jockey-10_DF, Jockey-13_DBp, Jockey-13_DBp, Jockey-13_DBp
D. ficusphila	12(F6, F31, F32, F36, F40, F45, F54, F58, F63, F68, F64, F72)	Jockey-3_DRh, Jockey-4_DBp, Jockey-13_DBp, Jockey-13_DBp, Jockey-13_DBp
D. grimshawi	2( F19, F37)	Jockey-1_Dgri, Jockey-2_DGri
D. guanche	1(F51)	Jockey-7_DK
D. kikkawai	7( F4, F13, F35, F36, F40, F51, F58)	Jockey-2_DK, Jockey-5_DK, Jockey-6_DK, Jockey-1_DK, Jockey-7_DK, Jockey-4_DK, Jockey-3_DK
D. lacertosa	3(F13, F53, F63)	Jockey-3_DRh, Jockey-3_DRh, Jockey-3_DRh, Jockey-4_DEl, Jockey-15_DBp, Jockey-15_DBp, Jockey-15_DBp
D. lowei	1(F20)	Jockey-3_DPer
D. mauritiana	3( F13, F43, F44)	Jockey, Jockey-1_DEr, Jockey-1_DSe
D. melanica	1(F8)	Jockey-4_DPer, Jockey-4_DPer
D. melanogaster	3(F7, F13, F44)	Jockey|G2_DM, Jockey|G2_DM, Jockey|G2_DM, Jockey, Jockey|G6_DM, Jockey, Jockey-1_DSe, Jockey-5_DYa, Jockey-5_DYa
D. micromelanica	1(F8)	Jockey-4_DPer
D. miranda	7(F8, F14, F17, F26, F27, F34,F55)	Jockey-1_DPer, Jockey-2_DPer, Jockey-2_DPer, Jockey-2_DPer, Jockey-4_DPer, Jockey-4_DPer, Jockey-5_DPer, Jockey-5_DPer, Jockey-6_DPer, Jockey-7_DPer, Jockey-7_DPer, Jockey-8_DPer
D. mojavensis	1(F1)	Jockey-4_DVi
D. montana	8(F1, F2, F3, F12, F18, F28, F42, F48)	Jockey-1_DVi, Jockey-1_DVi, Jockey-1_DVi, Jockey-2_DVi, Jockey-2_DVi, Jockey-3_DVi, Jockey-4B_DVi, Jockey-4B_DVi, Jockey-5_DVi, Jockey-6_DVi, Jockey-8_DVi, Jockey-8_DVi, Jockey-8_DVi
D. nigromelanica	1(F8)	Jockey-4_DPer, Jockey-4_DPer
D. novamexicana	8( F1, F3, F12, F18, F25, F28, F42, F48)	Jockey-1_DVi, Jockey-1_DVi, Jockey-1_DVi, Jockey-2_DVi, Jockey-3_DVi, Jockey-3_DVi, Jockey-3_DVi, Jockey-4B_DVi, Jockey-4B_DVi, Jockey-4B_DVi, Jockey-5_DVi, Jockey-6_DVi, Jockey-6_DVi, Jockey-6_DVi, Jockey-7_DVi, Jockey-7_DVi, Jockey-7_DVi_Dnov(3), Jockey-8_DVi, Jockey-8_DVi, Jockey-8_DVi
D. obscura	3(F33, F51, F67)	Jockey-1_DAn, Jockey-1_DAn, Jockey-1_DEl, Jockey-5_DTa, Jockey-5_DTa, Jockey-7_DPer, Jockey-8_DF, Jockey-8_DRh, Jockey-8_DRh, Jockey-8_DRh
D. persimilis	9( F8, F14, F15, F17, F20, F27, F26, F34, F55)	Jockey-6_Dper, Jockey-7_Dper, Jockey-2_Dper, Jockey-5_Dper, Jockey-3_Dper, Jockey-1_Dper, Jockey-9_Dper, Jockey-8_Dper, Jockey-4_Dper
D. pseudoobscura	9(F8, F14, F15, F17 , F20, F26, F27, F34, F55,)	Jockey-1_DPer, Jockey-1_DPer, Jockey-1_DPer, Jockey-2_DPer, Jockey-2_DPer, Jockey-2_DPer, Jockey-3_DPer, Jockey-3_DPer, Jockey-3_DPer, Jockey-4_DPer, Jockey-4_DPer, Jockey-4_DPer, Jockey-5_DPer
D. rhopaloa	10(F36, F38, F59, F60, F61, F63, F65, F68, F69, F71)	Jockey-5_DTa, Jockey-5_DTa
D. sechellia	3(F7, F29, F44)	Jockey-3_DSim, Jockey-3_DSim, Jockey-3_DSim, Jockey-4_DSim, Jockey-4_DSim, Jockey-4_DSim, Jockey-5_DYa, Jockey-5_DYa, Jockey-5_DYa
D. serrata	3( F51, F54, F71)	Jockey-1_DAn, Jockey-1_DAn, Jockey-1_DAn, Jockey-1_DAn, Jockey-2_DRh, Jockey-2_DRh, Jockey-13_DAn, Jockey-13_DAn, Jockey-13_DAn_
D. simulans	7(F7, F10, F29, F44, F45, F56, F58)	Jockey-1_DYa, Jockey-4_DYa, Jockey-5_DYa, Jockey-5_DYa, Jockey-7_DYa, Jockey-9_DY
D. suzukii	9(F6, F13, F36, F38, F59, F61, F63, F64, F68)	Jockey-1_DBp, Jockey-1_DBp, Jockey-1_DEu, Jockey-1_DEu, Jockey-1_DEu, Jockey-1_DEu, Jockey-1_DEu, Jockey-1_DEu, Jockey-2_DBp, Jockey-2_DBp, Jockey-2_DBp, Jockey-3_DRh, Jockey-3_DRh, Jockey-4_DAn, Jockey-4_DRh, Jockey-4_DRh, Jockey-4_DRh, Jockey-6_DRh, Jockey-6_DTa, Jockey-6_DTa, Jockey-7_DF, Jockey-7_DF, Jockey-7_DF, Jockey-8_DEu, Jockey-8_DRh
D. takahashii	10(F13, F23, F36, F38, F39, F40, F59, F60, F61, F69)	Jockey-4_DEl, Jockey-4_DRh, Jockey-4_DRh, Jockey-7_DEl, Jockey-9_DF, Jockey-9_DRh
D. virilis	8( F1, F3, F12, F18, F25, F28, F42, F48)	Jockey-3_Dvi, Jockey-1_Dvi, Jockey-7_Dvi, Jockey-5_Dvi, Jockey-2_Dvi, Jockey-6_Dvi, Jockey-8_Dvi, Jockey-4B_Dvi
D. willistoni	1(F70)	Jockey-1_DWi
D. yakuba	8( F7, F9, F21, F22, F45, F56, F58, F62,	Jockey-6_Dya, Jockey-1_Dya, Jockey-7_Dya, Jockey-4_Dya, Jockey-5_Dya, Jockey-2_Dya, Jockey-3_Dya, Jockey-9_DY
Scaptodrosophila lebanonensis	2 (F46, F67)	Jockey-1_DSi, Jockey-8_DRh, Jockey-8_DRh, Jockey-8_DRh, Jockey-8_DRh
Zaprionus africanus	4(F39, F43, F44, F62)	Jockey-1_DEr, Jockey-1_DSe, Jockey-2_DT, Jockey-6_DYa
Z. gabonicus	3(F43, F44, F62)	Jockey-1_DEr, Jockey-1_DSe, Jockey-1_DSe, Jockey-6_DYa
Z. indianus	3(F44, F58, F62)	Jockey-1_DSe, Jockey-1_DSe, Jockey-1_DYa, Jockey-6_DYa
in bold: species and Jockey sequences not yeat catalogued in Repbase

## Sheet: Table S4
Table S4. Orthologous single copy genes used for the VHICA analyses (genes used for each species highlighted in blue).
		Species
Gene Symbol	Flybase ID	D. alb	D. ana	D. bip	D. bus	D. ele	D. ere	D. eug	D. fic	D. lac	D. mau	D. mel	D. obs	D. rho	D. sec	D. sim	D. suz	D. tak	D. yak	S. leb	Z. afr	Z. gab	Z. ind
adar	FBgn0026086
amd	FBgn0000075
annexin	FBgn0000084
ap-1-gamma	FBgn0030089
art7	FBgn0034817
blw	FBgn0011211
bx42	FBgn0004856
cap-60a	FBgn0263006
CG1986	FBgn0030162
CG3209	FBgn0034971
CG4091	FBgn0034894
CG4386	FBgn0034661
CG4593	FBgn0029929
CG4610	FBgn0034735
CG7033	FBgn0030086
CG10959	FBgn0030010
CG12065	FBgn0030052
CG14435	FBgn0029911
CG16912	FBgn0035064
CG30196	FBgn0050196
CG42265	FBgn0259150
CG42388	FBgn0259734
cln3	FBgn0036756
ddc	FBgn0000422
g1ct-1	FBgn0067102
gclc	FBgn0040319
gmer	FBgn0267823
grau	FBgn0001133
lim1	FBgn0026411
mcm3	FBgn0284442
mp20	FBgn0002789
pgd	FBgn0004654
pck	FBgn0013720
prl1	FBgn0024734
rab35	FBgn0031090
ter94	FBgn0261014
vps25	FBgn0022027
vps35	FBgn0034708
wrapper	FBgn0025878
Total number		16	38	19	40	32	32	32	32	19	32	32	12	32	32	32	32	32	32	12	32	32	32

## Sheet: Table S5
Table S5. Accession of Amyrel sequences used for reconstructing the species phylogeny.
Genus/Subgenus	Group	Subgroup	Complex	Species	Accession Number
Drosophila
Dorsilopha
	busckii			D. busckii	XM_017982827.1
Sophophora
	melanogaster
	African origin	melanogaster	erecta	D. erecta	AF039562.2
			yakuba	D. santomea	AF280872.1
		“	yakuba	D. yakuba	AF280878.1
		“	melanogaster	D. mauritiana	U96157.2
		“	“	D. melanogaster	NM_057914.4
		“	“	D. sechellia	EU018428.1
		“	“	D. simulans	U96160.2
	Asian origin	ananassae	ananassae	D. ananassae	XM_001960605.2
		“	bipectinata	D. bipectinata	AF136936.1
		“	“	D. malerkotliana	AY733053.1
		elegans		D. elegans	AF136930.2
		eugracilis		D. eugracilis	AF250055.1
		ficusphila		D. ficusphila	AF462600.1
		montium	kikkawai	D. kikkawai	U96156.3
		rhopaloa		D. rhopaloa	NW_016041634.1
		suzukii		D. biarmipes	AF462597.1
		“		D. suzukii	HQ631524.1
		takahashii		D. takahashii	U96161.2
	obscura	affinis		D. athabasca	AF306715.1
		obscura		D. obscura	XM_022369546.1
				D. guanche	AF306711.1
		“		D. miranda	XM_017294796.1
		“		D. persimilis	AF129823.1
		-		D. pseudoobscura	XM_001362009.3
Drosophila
	melanica			D. melanica	AY733056.1
				D. nigromelanica	SCDR01000979.1
	repleta	mulleri	mojavensis	D. mojavensis	XM_002006561.2
			“	D. arizonae	XM_018012568.1
		“	“	D. navojoa	NW_017181431.1
		hydey		D. hydey	AY733042.1
	virilis	virilis		D. novamexicana	AY736484.1
				D. americana	AY736529.1
		“		D. montana	LUVX01009083.1
		“		D. virilis	XM_002048980.2
	robusta			D. robusta	SCDV01000554.1
				D. lacertosa	SCDZ01000136.1
	Hawaiian Drosophila			D. mimica	AY736537.1
	Hawaiian Drosophila	grimshawi		D. grimshawi	XM_001995261.1
Zaprionus
Zaprionus	vittiger		indianus	Z. davidi	EF458323
			“	Z. gabonicus	C163432_0.0
			“	Z. indianus	EF458322.1
				Z.ornatus	EF458321.1
				Z. tuberculatus	AY736524.1
Scaptodrosophila				S. lebanonensis	QMEN02000001.1
				S. finitima	AY736527.1
				S. bryani	AY756178.1
				S. caracina	GQ352263.1
