# Supplementary material for: High frequency of horizontal transfer in Jockey families (LINE order) of drosophilids
Source: Mob DNA. 2019 Nov 4;10:43. doi: 10.1186/s13100-019-0184-1 (PMC6829985; doi:10.1186/s13100-019-0184-1)
Supplement: Supplementary file 2 — Additional file 2: Table S1. Pairwise distances (p-distances) between 72 Jockey families. Table S2. Pairwise distances (p-distances) and similarity (1-p*100) within 72 Jockey families. [file 13100_2019_184_MOESM2_ESM.xls]

## Sheet: Table S1
Table S1. Pairwise distances between 72 Jockey families.
	F62	F63	F64	F65	F58	F59	F57	F60	F61	F72	F71	F68	F69	F67	F70	F66	F14	F43	F44	F45	F49	F47	F46	F48	F42	F40	F41	F36	F35	F37	F34	F33	F25	F26	F39	F54	F53	F55	F56	F51	F50	F18	F20	F28	F17	F19	F24	F23	F15
F62
F63	0.228827
F64	0.264984	0.276744
F65	0.259039	0.262652	0.24172
F58	0.245597	0.27976	0.276852	0.282135
F59	0.289253	0.309765	0.300396	0.301542	0.198391
F57	0.288592	0.302576	0.294655	0.289682	0.223451	0.257585
F60	0.271277	0.300363	0.289326	0.288741	0.228206	0.232338	0.267487
F61	0.294254	0.29883	0.311811	0.304539	0.235789	0.259599	0.275835	0.250969
F72	0.309893	0.303891	0.307193	0.321953	0.309397	0.318759	0.317374	0.336351	0.3283
F71	0.327496	0.32486	0.324018	0.329768	0.306835	0.327065	0.35895	0.338565	0.346997	0.213246
F68	0.315106	0.311327	0.314551	0.312383	0.330997	0.336292	0.350475	0.321984	0.324451	0.312257	0.320289
F69	0.303	0.303468	0.312672	0.307509	0.32026	0.334416	0.327904	0.32086	0.32674	0.281373	0.29197	0.181994
F67	0.29378	0.297059	0.319487	0.294171	0.32945	0.322626	0.327933	0.320393	0.332931	0.300049	0.303083	0.176627	0.185638
F70	0.291894	0.322048	0.320081	0.298684	0.327944	0.335779	0.308192	0.315079	0.352356	0.306432	0.324541	0.307349	0.296543	0.299984
F66	0.285479	0.303114	0.317161	0.317513	0.298748	0.337569	0.287939	0.304981	0.318329	0.333427	0.337605	0.316368	0.315076	0.315312	0.300978
F14	0.439623	0.418099	0.424563	0.440808	0.420782	0.435771	0.42667	0.453528	0.462165	0.453082	0.4452	0.460571	0.453543	0.456427	0.437453	0.455042
F43	0.416529	0.447308	0.419612	0.427076	0.418625	0.439885	0.437626	0.427203	0.425654	0.423231	0.40568	0.431555	0.40141	0.41146	0.416706	0.435336	0.434409
F44	0.409607	0.425127	0.420084	0.422316	0.413777	0.432966	0.426206	0.406729	0.430239	0.411098	0.425674	0.430444	0.425451	0.412061	0.404379	0.436892	0.464876	0.345253
F45	0.42123	0.423528	0.441537	0.450344	0.429897	0.468254	0.439471	0.423213	0.44556	0.441309	0.450717	0.445155	0.43766	0.437448	0.426277	0.414607	0.444238	0.352913	0.270407
F49	0.41867	0.430413	0.438244	0.452566	0.43998	0.443404	0.458538	0.433565	0.432936	0.438413	0.440016	0.435928	0.443079	0.424894	0.41875	0.437004	0.460984	0.333806	0.291171	0.275355
F47	0.43136	0.43103	0.430161	0.433561	0.412771	0.453252	0.438947	0.427711	0.445666	0.406772	0.425752	0.434964	0.428805	0.432199	0.419117	0.43506	0.483025	0.366636	0.297155	0.311332	0.330827
F46	0.435423	0.454582	0.428136	0.463808	0.437909	0.442283	0.458511	0.427635	0.449542	0.428667	0.431958	0.431574	0.424889	0.406073	0.431555	0.44704	0.482297	0.374483	0.291241	0.280574	0.293529	0.231168
F48	0.423691	0.423485	0.419382	0.434149	0.418344	0.413768	0.421085	0.422702	0.437143	0.403886	0.429602	0.440976	0.442682	0.415253	0.410217	0.444297	0.451108	0.372893	0.284892	0.306072	0.290881	0.275604	0.22973
F42	0.428016	0.440903	0.433138	0.444376	0.418963	0.424258	0.427339	0.438173	0.4437	0.433351	0.429831	0.446066	0.430431	0.423951	0.431173	0.445041	0.461014	0.362749	0.358688	0.353263	0.381755	0.369942	0.382045	0.348476
F40	0.48174	0.472629	0.448091	0.465437	0.455824	0.455449	0.460686	0.46118	0.481548	0.470549	0.463411	0.473835	0.456399	0.470393	0.445882	0.477588	0.483496	0.402715	0.412413	0.395613	0.402609	0.407811	0.416937	0.405456	0.319805
F41	0.479611	0.471686	0.445253	0.440614	0.458157	0.467332	0.463713	0.472523	0.471655	0.465874	0.4582	0.476954	0.439394	0.476794	0.451421	0.482297	0.495683	0.391891	0.407642	0.40817	0.404462	0.431459	0.424408	0.42509	0.309483	0.171731
F36	0.419651	0.424276	0.410023	0.433056	0.420169	0.433509	0.432364	0.421939	0.435384	0.43996	0.443711	0.434482	0.425431	0.426766	0.451303	0.43193	0.45195	0.379466	0.383764	0.39765	0.397979	0.374459	0.357956	0.385971	0.377748	0.395167	0.405204
F35	0.41146	0.419347	0.409968	0.433427	0.420066	0.422896	0.441783	0.428508	0.457116	0.40987	0.432498	0.431179	0.421029	0.431117	0.43722	0.437923	0.4152	0.418689	0.374825	0.392427	0.39451	0.368725	0.359629	0.364456	0.393482	0.395704	0.417587	0.241216
F37	0.413824	0.414178	0.438331	0.420805	0.41304	0.434556	0.451539	0.427961	0.450141	0.426475	0.412134	0.423997	0.410368	0.421355	0.43722	0.430399	0.445791	0.384156	0.3551	0.382914	0.374002	0.363389	0.37587	0.370643	0.360795	0.411691	0.395026	0.285506	0.289238
F34	0.401614	0.398995	0.401487	0.411464	0.390959	0.415455	0.416897	0.42415	0.440235	0.412479	0.408486	0.414004	0.40169	0.405869	0.453279	0.423863	0.444254	0.395547	0.389317	0.386893	0.389761	0.380353	0.377536	0.380658	0.353505	0.378069	0.370428	0.335882	0.356157	0.377513
F33	0.396292	0.393885	0.407721	0.423085	0.407238	0.424089	0.452055	0.431929	0.453952	0.440729	0.431465	0.451212	0.445064	0.427988	0.468514	0.466159	0.428142	0.426402	0.417583	0.425882	0.417472	0.412657	0.439791	0.409697	0.389966	0.408959	0.424277	0.367231	0.360202	0.410579	0.219034
F25	0.43412	0.446986	0.443558	0.450611	0.452876	0.458785	0.472023	0.446731	0.481577	0.440511	0.420619	0.470874	0.441701	0.445892	0.447325	0.443846	0.369577	0.412422	0.447265	0.444496	0.436241	0.454894	0.445659	0.441007	0.422021	0.474154	0.474024	0.416248	0.417594	0.411927	0.405197	0.414586
F26	0.456903	0.449995	0.462933	0.464741	0.431071	0.460413	0.457828	0.454238	0.470126	0.459084	0.449976	0.472326	0.464991	0.464918	0.449181	0.454815	0.414712	0.420822	0.440185	0.415041	0.412435	0.434818	0.452537	0.42998	0.42185	0.430599	0.447285	0.405148	0.41302	0.406717	0.42436	0.435896	0.30149
F39	0.477745	0.45173	0.457533	0.493515	0.460946	0.463777	0.488572	0.484938	0.482999	0.459054	0.468404	0.433286	0.449012	0.461308	0.459704	0.497649	0.477207	0.394214	0.393799	0.394089	0.39846	0.410725	0.392445	0.362212	0.368577	0.402705	0.405925	0.373977	0.379231	0.380532	0.401857	0.415268	0.451881	0.425385
F54	0.434336	0.442341	0.427474	0.440845	0.441291	0.435315	0.432412	0.432383	0.460528	0.44347	0.438524	0.440334	0.433608	0.430203	0.444874	0.446063	0.464055	0.415	0.4268	0.439511	0.442921	0.428814	0.438025	0.42492	0.399994	0.429484	0.436386	0.417592	0.405072	0.415465	0.395073	0.406755	0.455074	0.439962	0.447999
F53	0.41914	0.438039	0.40357	0.416057	0.424296	0.412806	0.413709	0.414743	0.453067	0.429189	0.433773	0.431635	0.430687	0.416369	0.417292	0.440766	0.445766	0.404473	0.41834	0.456957	0.443838	0.421512	0.45141	0.421137	0.395508	0.435863	0.445024	0.417862	0.414518	0.415097	0.406989	0.405127	0.448178	0.44632	0.459799	0.187642
F55	0.410715	0.43891	0.438188	0.450738	0.440102	0.444001	0.420111	0.433358	0.472609	0.443892	0.454209	0.426134	0.410741	0.421249	0.424967	0.445225	0.453535	0.40871	0.410563	0.414814	0.43186	0.420662	0.409959	0.417793	0.393792	0.455942	0.469338	0.41653	0.433098	0.407223	0.404732	0.433777	0.467683	0.45387	0.435361	0.270959	0.251613
F56	0.404633	0.4225	0.43189	0.432029	0.405966	0.414013	0.437874	0.435157	0.436117	0.412011	0.396731	0.41685	0.412107	0.417125	0.428315	0.414001	0.452664	0.399919	0.416201	0.418954	0.439828	0.454379	0.432146	0.410529	0.396625	0.434405	0.443596	0.422757	0.431217	0.421932	0.388479	0.414915	0.446349	0.466134	0.450208	0.4079	0.399008	0.372549
F51	0.409016	0.417802	0.413411	0.431206	0.400467	0.405159	0.407752	0.398975	0.423749	0.419133	0.403948	0.42057	0.427822	0.408027	0.424259	0.41587	0.430366	0.379436	0.359154	0.36149	0.361074	0.378761	0.374331	0.356526	0.383069	0.392134	0.40342	0.391093	0.378998	0.404909	0.371932	0.401314	0.427882	0.417833	0.405667	0.424955	0.409556	0.438139	0.396958
F50	0.40471	0.408213	0.414674	0.434786	0.425605	0.41069	0.417672	0.416181	0.408257	0.405726	0.423507	0.418289	0.409635	0.433537	0.400224	0.448081	0.430721	0.381824	0.360987	0.376011	0.366863	0.365035	0.389791	0.355038	0.382027	0.405223	0.407647	0.392657	0.382287	0.402466	0.387071	0.40932	0.456167	0.462513	0.404108	0.421978	0.419035	0.445407	0.418661	0.306294
F18	0.431205	0.436113	0.438322	0.443372	0.44507	0.452724	0.420191	0.447315	0.448028	0.445693	0.443075	0.421139	0.403472	0.40994	0.431759	0.405375	0.366492	0.389038	0.453149	0.443534	0.440711	0.461126	0.444764	0.437972	0.427846	0.463887	0.462027	0.426494	0.423481	0.44227	0.40662	0.424705	0.37991	0.405751	0.426575	0.428138	0.419286	0.450277	0.459128	0.420226	0.41777
F20	0.405197	0.412597	0.407554	0.398425	0.404817	0.416713	0.412284	0.438227	0.442509	0.41291	0.40963	0.425839	0.400399	0.421084	0.414997	0.402721	0.360525	0.397883	0.439837	0.447572	0.439918	0.4587	0.458169	0.429948	0.421718	0.454583	0.444427	0.430443	0.421065	0.394746	0.403104	0.40446	0.355136	0.391451	0.447289	0.425302	0.438231	0.429938	0.44683	0.429311	0.434263	0.2837
F28	0.442987	0.416429	0.446796	0.461742	0.44483	0.455837	0.438191	0.420206	0.454122	0.464993	0.458369	0.414462	0.415183	0.417789	0.425975	0.427013	0.416982	0.431451	0.443347	0.463234	0.440408	0.448595	0.468728	0.429807	0.406052	0.448756	0.467277	0.424081	0.404888	0.394182	0.428689	0.409057	0.340345	0.368892	0.418617	0.412217	0.387204	0.434692	0.456636	0.428155	0.450507	0.378628	0.364109
F17	0.437339	0.441509	0.444848	0.462895	0.46281	0.482833	0.454777	0.463707	0.488101	0.453499	0.474353	0.452929	0.44221	0.43548	0.442995	0.460874	0.395687	0.388076	0.435773	0.436791	0.447948	0.445275	0.444859	0.438761	0.440669	0.448363	0.447608	0.401248	0.420234	0.40749	0.403121	0.409294	0.37254	0.400206	0.412253	0.448187	0.438296	0.439986	0.470866	0.413832	0.433626	0.34157	0.346755	0.376398
F19	0.449814	0.464143	0.458308	0.480009	0.457867	0.454558	0.469717	0.466255	0.473616	0.45875	0.460871	0.45758	0.454704	0.437758	0.463636	0.42803	0.392128	0.428992	0.450161	0.430085	0.44729	0.46307	0.432941	0.4385	0.442438	0.473658	0.495708	0.441909	0.409091	0.420455	0.439824	0.465473	0.407532	0.402819	0.430756	0.450693	0.442121	0.426207	0.47182	0.444865	0.461364	0.292239	0.328681	0.428407	0.347322
F24	0.402513	0.428225	0.39174	0.438161	0.462744	0.456413	0.446538	0.434927	0.465208	0.424013	0.441971	0.441442	0.434867	0.434042	0.407834	0.418587	0.42578	0.408511	0.430023	0.408648	0.430179	0.454332	0.446301	0.441438	0.430429	0.428608	0.43838	0.434164	0.428571	0.426267	0.412849	0.418182	0.395734	0.401815	0.438927	0.441666	0.444066	0.422681	0.42035	0.443814	0.430876	0.417706	0.380209	0.371028	0.404894	0.401392
F23	0.412514	0.417639	0.426953	0.451436	0.405687	0.41738	0.42804	0.440837	0.446306	0.451628	0.462647	0.423571	0.4326	0.434641	0.442266	0.436387	0.400928	0.430689	0.429378	0.4481	0.461545	0.453641	0.47278	0.433637	0.44359	0.449257	0.47299	0.416032	0.432713	0.427126	0.411459	0.420276	0.400605	0.425599	0.432011	0.474937	0.468792	0.47403	0.409134	0.441502	0.441373	0.374493	0.369425	0.388597	0.376759	0.393275	0.353052
F15	0.402073	0.410174	0.416106	0.404889	0.400204	0.425775	0.42198	0.415552	0.4328	0.398767	0.408397	0.400886	0.389727	0.412788	0.423603	0.404703	0.375187	0.405009	0.422442	0.418542	0.433591	0.440432	0.439199	0.44815	0.41028	0.424509	0.415995	0.397291	0.391104	0.404787	0.395769	0.412064	0.363225	0.372761	0.399619	0.435011	0.453946	0.429209	0.423848	0.419676	0.413341	0.333334	0.301171	0.375226	0.384395	0.3763	0.359904	0.35117
F27	0.460932	0.441051	0.460828	0.468222	0.447684	0.447162	0.462483	0.465251	0.474211	0.461413	0.45647	0.465442	0.441401	0.445978	0.475042	0.451821	0.405928	0.429291	0.438668	0.436085	0.425962	0.43994	0.432423	0.427732	0.422799	0.442671	0.459333	0.430163	0.426983	0.40973	0.395871	0.442587	0.342881	0.362032	0.454394	0.456237	0.425687	0.44166	0.443839	0.44719	0.467229	0.413036	0.408053	0.34825	0.391525	0.396145	0.352431	0.380917	0.384273
F12	0.474137	0.464658	0.458989	0.472197	0.447901	0.469937	0.449102	0.472706	0.491304	0.485019	0.485437	0.476038	0.432476	0.444939	0.459224	0.448929	0.441344	0.402833	0.421215	0.418252	0.433938	0.419796	0.415948	0.419377	0.41098	0.426327	0.431018	0.415788	0.413999	0.417274	0.41173	0.407317	0.456248	0.470451	0.431021	0.406408	0.409193	0.431422	0.428186	0.454435	0.462751	0.437572	0.396594	0.460406	0.465479	0.443948	0.464214	0.452727	0.419463
F13	0.419346	0.430878	0.426764	0.438067	0.424262	0.441633	0.4142	0.419846	0.43995	0.443315	0.443788	0.444456	0.413549	0.419588	0.422459	0.428265	0.453196	0.376291	0.398514	0.402328	0.402061	0.409918	0.404119	0.392817	0.384534	0.415347	0.420918	0.405199	0.427774	0.409291	0.389051	0.410057	0.434259	0.450361	0.407484	0.417122	0.415211	0.411456	0.395522	0.424134	0.421527	0.412641	0.395521	0.437438	0.442747	0.43077	0.410636	0.413893	0.408062
F11	0.445541	0.443154	0.462388	0.451434	0.459244	0.459987	0.477049	0.463497	0.471762	0.467375	0.463809	0.446349	0.436203	0.442561	0.451025	0.458716	0.443598	0.402674	0.414279	0.441793	0.43067	0.435629	0.426887	0.426273	0.426946	0.42278	0.419515	0.427279	0.412301	0.396355	0.40879	0.412821	0.459554	0.484161	0.425689	0.425158	0.413149	0.434116	0.397533	0.428274	0.448747	0.439809	0.403495	0.444703	0.458456	0.443418	0.437939	0.457699	0.404401
F5	0.461868	0.450421	0.415279	0.432355	0.464936	0.468339	0.455834	0.454755	0.481075	0.439041	0.4365	0.468035	0.452259	0.455362	0.438113	0.476078	0.450871	0.420539	0.452324	0.452049	0.438399	0.434597	0.451768	0.426763	0.40704	0.415069	0.413681	0.427477	0.426717	0.443418	0.417893	0.400841	0.418964	0.462748	0.443849	0.425687	0.420349	0.467335	0.458139	0.439319	0.421783	0.427833	0.412623	0.441605	0.457196	0.437296	0.451146	0.441257	0.424471
F6	0.424885	0.439198	0.444745	0.439965	0.439124	0.450821	0.452813	0.45105	0.469219	0.456606	0.445946	0.449491	0.429198	0.439871	0.439516	0.448993	0.441	0.399371	0.45908	0.441174	0.425326	0.437136	0.445989	0.4445	0.398116	0.408075	0.427576	0.430409	0.437316	0.426476	0.417475	0.438072	0.432978	0.469191	0.443068	0.423937	0.419609	0.435648	0.46452	0.416169	0.445389	0.419777	0.409292	0.43228	0.447384	0.432729	0.455784	0.432339	0.424394
F7	0.441474	0.45486	0.435076	0.437421	0.446975	0.457052	0.467742	0.435765	0.476635	0.448606	0.452222	0.464699	0.435075	0.449529	0.448891	0.453164	0.437411	0.413852	0.47201	0.476964	0.44524	0.456371	0.466971	0.438887	0.415567	0.416199	0.424148	0.42036	0.430757	0.429449	0.427948	0.438558	0.44309	0.471564	0.455301	0.42307	0.393813	0.462778	0.45048	0.431505	0.44244	0.440849	0.437149	0.421247	0.443453	0.46085	0.447644	0.440043	0.437718
F8	0.45072	0.450352	0.433928	0.463853	0.443561	0.452833	0.462489	0.437523	0.455991	0.471475	0.480384	0.45868	0.434303	0.42985	0.461551	0.451075	0.470859	0.410547	0.431332	0.435902	0.425656	0.426303	0.43857	0.387607	0.391614	0.389381	0.40702	0.423097	0.426948	0.429502	0.405666	0.422555	0.439911	0.444511	0.444614	0.419081	0.416672	0.449645	0.434463	0.402816	0.438895	0.437584	0.431079	0.420581	0.438335	0.446641	0.46351	0.460024	0.436597
F4	0.432762	0.449832	0.464236	0.453628	0.455122	0.46682	0.467675	0.476688	0.487215	0.479594	0.470751	0.469413	0.45038	0.429785	0.441948	0.466315	0.448892	0.426873	0.435702	0.413115	0.44359	0.450052	0.437984	0.422466	0.41804	0.452791	0.431446	0.437346	0.446442	0.437453	0.44155	0.460438	0.44658	0.422673	0.441078	0.463539	0.45484	0.459003	0.454162	0.436916	0.466292	0.469778	0.455694	0.446964	0.491238	0.442673	0.464973	0.481883	0.437335
F3	0.452473	0.4329	0.426989	0.428341	0.442724	0.44131	0.438846	0.431112	0.462254	0.460031	0.461771	0.471693	0.451999	0.450828	0.427346	0.462671	0.472197	0.434576	0.434453	0.449202	0.428334	0.443195	0.47879	0.421667	0.402231	0.415228	0.428369	0.426823	0.41676	0.43691	0.401429	0.4078	0.414029	0.43773	0.425873	0.440451	0.428292	0.457407	0.443113	0.434247	0.418489	0.443194	0.433326	0.441014	0.462959	0.467105	0.453841	0.449254	0.405522
F1	0.459174	0.438166	0.458045	0.457355	0.435749	0.449845	0.450803	0.46272	0.439077	0.465131	0.474019	0.466698	0.449097	0.437342	0.465886	0.48156	0.47503	0.420022	0.44212	0.425771	0.442425	0.442033	0.424205	0.407709	0.397769	0.426945	0.425635	0.420817	0.440862	0.436697	0.419996	0.43881	0.465205	0.425746	0.445884	0.471679	0.456606	0.472743	0.447539	0.431016	0.433238	0.464838	0.460876	0.452266	0.461301	0.443429	0.461625	0.441451	0.441654
F2	0.54053	0.52412	0.526971	0.516981	0.501716	0.495368	0.504073	0.530158	0.511677	0.540515	0.552076	0.548461	0.5305	0.531155	0.528571	0.546667	0.533841	0.491131	0.539807	0.502753	0.524762	0.536846	0.528358	0.508178	0.502505	0.516858	0.505707	0.519311	0.522857	0.508571	0.533056	0.506173	0.551768	0.545876	0.539009	0.520784	0.519606	0.537542	0.536911	0.501859	0.525714	0.54493	0.54172	0.523935	0.540235	0.548571	0.563584	0.532067	0.557668
F16	0.408447	0.411605	0.428144	0.437098	0.401739	0.428193	0.419711	0.425174	0.44636	0.409659	0.435837	0.428018	0.396871	0.398854	0.43649	0.423403	0.391805	0.402549	0.416889	0.389466	0.422432	0.409729	0.427896	0.394227	0.426126	0.424721	0.434383	0.404697	0.411085	0.39261	0.379261	0.398438	0.407301	0.386166	0.404624	0.452105	0.448744	0.424299	0.435439	0.404992	0.461894	0.354368	0.366324	0.403271	0.304316	0.383721	0.374707	0.364957	0.330787
F21	0.425374	0.425877	0.411811	0.41957	0.428115	0.436818	0.433398	0.437177	0.440374	0.428799	0.425564	0.419304	0.400902	0.418599	0.399699	0.430727	0.373636	0.403151	0.443902	0.441864	0.433994	0.448957	0.470956	0.421979	0.433128	0.459895	0.460195	0.437127	0.447606	0.432638	0.40103	0.435664	0.36481	0.416412	0.435509	0.446665	0.434658	0.450323	0.387345	0.444641	0.417663	0.332479	0.341658	0.369884	0.363234	0.384383	0.352806	0.342224	0.348489
F22	0.423207	0.427622	0.420374	0.412913	0.41914	0.428099	0.427379	0.438271	0.447896	0.42378	0.406142	0.433064	0.443519	0.423739	0.443946	0.459744	0.427286	0.426088	0.443646	0.426648	0.449404	0.446872	0.426914	0.434797	0.427636	0.443567	0.443151	0.418878	0.423767	0.40583	0.416203	0.435768	0.403917	0.405526	0.428784	0.444154	0.43891	0.438536	0.420138	0.425088	0.44843	0.417335	0.379107	0.391877	0.399013	0.425	0.359447	0.346467	0.355188
F32	0.404361	0.399047	0.409278	0.376294	0.413457	0.423992	0.425675	0.416138	0.436635	0.432377	0.425762	0.419448	0.401647	0.40806	0.426813	0.394116	0.437842	0.401812	0.434271	0.443431	0.428847	0.453183	0.455552	0.448387	0.459756	0.466401	0.461518	0.432417	0.442915	0.43066	0.431795	0.454236	0.446793	0.467162	0.472034	0.445233	0.438171	0.476799	0.418882	0.422377	0.428353	0.401032	0.401901	0.430716	0.416089	0.456288	0.476524	0.421987	0.409354
F38	0.410901	0.429373	0.411706	0.439515	0.422383	0.426873	0.422419	0.415663	0.44081	0.453729	0.436894	0.408184	0.409335	0.418355	0.399821	0.413631	0.454337	0.38622	0.413408	0.396073	0.40735	0.419225	0.425062	0.404251	0.372271	0.419175	0.410593	0.378871	0.408261	0.383054	0.389123	0.420713	0.443399	0.445556	0.364057	0.427062	0.420384	0.411402	0.441276	0.420916	0.392129	0.427911	0.424176	0.416488	0.436059	0.431015	0.386584	0.424371	0.429015
F9	0.422774	0.412655	0.399175	0.426956	0.446365	0.434635	0.443508	0.421672	0.443916	0.422876	0.452121	0.442994	0.415561	0.437382	0.432268	0.437548	0.441964	0.412578	0.433876	0.42997	0.422099	0.431339	0.431048	0.410309	0.392751	0.417356	0.427886	0.396866	0.433029	0.399543	0.382099	0.411111	0.429256	0.452057	0.440527	0.426435	0.433743	0.453539	0.437374	0.421089	0.442542	0.450374	0.42915	0.447216	0.430066	0.469907	0.43036	0.445379	0.438243
F10	0.560493	0.517573	0.562506	0.588265	0.556315	0.542915	0.562257	0.554902	0.528688	0.567559	0.576388	0.550917	0.515857	0.56206	0.565657	0.510101	0.585205	0.565035	0.600745	0.637644	0.599384	0.605221	0.601064	0.590371	0.546762	0.576377	0.589346	0.577567	0.606061	0.590909	0.505112	0.602273	0.612646	0.633916	0.55158	0.583679	0.609571	0.613454	0.570984	0.543744	0.542929	0.563224	0.572808	0.607734	0.577159	0.585859	0.582011	0.529927	0.602304
F52	0.425419	0.426847	0.444733	0.419905	0.423854	0.434842	0.444446	0.4197	0.45588	0.413482	0.412533	0.432802	0.426766	0.429566	0.426469	0.424542	0.461879	0.368991	0.364851	0.385367	0.365197	0.381224	0.35848	0.372939	0.411815	0.443934	0.430791	0.392955	0.386859	0.37551	0.419708	0.415727	0.424721	0.440837	0.39514	0.443625	0.420712	0.450074	0.452256	0.363872	0.361744	0.423057	0.445188	0.464129	0.463993	0.464156	0.459384	0.466316	0.428411
F30	0.475133	0.491833	0.494387	0.493015	0.491788	0.463421	0.474974	0.477163	0.497839	0.493436	0.485419	0.477521	0.477252	0.474188	0.490429	0.469341	0.477497	0.484122	0.504289	0.48849	0.479176	0.506716	0.495564	0.480489	0.492981	0.506831	0.511128	0.505613	0.50155	0.491401	0.483885	0.515565	0.508526	0.520391	0.511121	0.507377	0.490772	0.502188	0.461791	0.476674	0.468368	0.486111	0.48866	0.494468	0.507628	0.50274	0.494682	0.488212	0.52066
F29	0.494282	0.500914	0.501541	0.509885	0.504642	0.504506	0.493162	0.493996	0.508546	0.503816	0.523616	0.515337	0.504856	0.508839	0.475317	0.519794	0.474529	0.496098	0.512763	0.536832	0.503583	0.499085	0.510558	0.488751	0.512173	0.4988	0.490178	0.49023	0.520273	0.488116	0.491062	0.477342	0.475053	0.495694	0.47974	0.516636	0.509259	0.512249	0.49839	0.492729	0.475897	0.498244	0.501633	0.510245	0.490335	0.491578	0.502455	0.482523	0.504966
F31	0.489154	0.481642	0.499014	0.490978	0.486943	0.503537	0.504512	0.500604	0.513934	0.489569	0.505592	0.490455	0.485136	0.489625	0.520777	0.533758	0.490679	0.521443	0.532677	0.535766	0.517093	0.538021	0.543009	0.516345	0.533946	0.528463	0.497703	0.494606	0.491794	0.508868	0.484614	0.482342	0.502003	0.532279	0.509954	0.504424	0.49596	0.52328	0.481819	0.482918	0.504759	0.532372	0.481067	0.513392	0.5033	0.529146	0.564087	0.515285	0.506541
[truncated: 23 more columns]

## Sheet: Table S2
Table S2. Pairwise distances (p-distances) and similarity (1-p*100) within 72 Jockey families.
Family	p-distance	Similarity (%)
F62	0.0287635	97.1236
F63	0.1264	87.36
F64	0.0994732	90.0527
F65	0.0637368	93.6263
F58	0.107984	89.2016
F59	0.125982	87.4018
F57	0.0895909	91.0409
F60	0.0579091	94.2091
F61	0.128595	87.1405
F72	0.0844229	91.5577
F71	0.0862799	91.372
F68	0.100195	89.9805
F69	0.0775498	92.245
F67	0.0795011	92.0499
F70	n/c
F66	0.027088	97.2912
F14	0.0102765	98.9723
F43	0.0810338	91.8966
F44	0.125929	87.4071
F45	0.0865572	91.3443
F49	0.1362	86.38
F47	0.160944	83.9056
F46	n/c
F48	0.0149135	98.5087
F42	0.0816936	91.8306
F40	0.112544	88.7456
F41	0.0105762	98.9424
F36	0.153652	84.6348
F35	0	100
F37	n/c
F34	0.0180349	98.1965
F33	n/c
F25	0.05245	94.755
F26	0.0940229	90.5977
F39	0.0177833	98.2217
F54	0.145667	85.4333
F53	0.0874206	91.2579
F55	0.0360499	96.395
F56	0.0246536	97.5346
F51	0.128691	87.1309
F50	0.00672646	99.3274
F18	0.045015	95.4985
F20	0.0627397	93.726
F28	0.0650111	93.4989
F17	0.00669953	99.33
F19	n/c
F24	n/c
F23	0	100
F15	0.00114416	99.8856
F27	0.0241132	97.5887
F12	0.0418378	95.8162
F13	0.157616	84.2384
F11	n/c
F5	0.0382194	96.1781
F6	0.120617	87.9383
F7	0.0604059	93.9594
F8	0.106233	89.3767
F4	0.00299625	99.7004
F3	0.0871175	91.2883
F1	0.0966827	90.3317
F2	n/c
F16	0	100
F21	0.0119985	98.8001
F22	0	100
F32	0.0598513	94.0149
F38	0.127982	87.2018
F9	0.00456621	99.5434
F10	n/c
F52	0.150538	84.9462
F30	0.00802139	99.1979
F29	0.0234921	97.6508
F31	0.0595316	94.0468
nc(not computated): family formed by just one sequence
