# Supplementary material for: High frequency of horizontal transfer in Jockey families (LINE order) of drosophilids
Source: Mob DNA. 2019 Nov 4;10:43. doi: 10.1186/s13100-019-0184-1 (PMC6829985; doi:10.1186/s13100-019-0184-1)
Supplement: Supplementary file 4 — Additional file 4: Data S1. Sequences of the transcriptase reverse gene from 111 families of Jockey clade downloaded from Repbase database [16] that occurs in species of the genus Drosophila. [file 13100_2019_184_MOESM4_ESM.xlsx]

## Sheet: Data
Data S1. Sequences of the transcriptase reverse gene from 111 families of Jockey clade that occurs in species of the genus Drosophila downoaded from Repbase.
Jockey1_DAnJockeyDrosophila ananassae	> tgtgcagagatcataatgatcctaaagccaaacaaagtggaaacagaattaacatcatatcgtcccattagtctgctgacaatattctcgaaagtgtttgaaaaaatactcctgaagagaatgttgccaattttggacgaacattccatcattcctgaataccaattcggattcaggagaggccacgggacccccgagcagtgccacagggataatgatataattactgcatttgagaacaaaaaatactgcacagctgcatttcttgacgttcaacaagcgtttgatcgagtctggcacaaaggtttattgtacaagataaaaaaatgccctgctccgtattacttaataatcaaatcatatcttaataaaagatgcttttacgtgcagcagaaaa…
Jockey1_DElJockeyDrosophila elegans	> tgtgcagaaatcattatgatcctcaagccaaacaagacagaaactgaactatcatcttaccgtcccattagtctgttgacaatattctcgaaagtatttgaaaaaatactactgaagaggatgttgccaattttggacgaacttgccattattcctgaatatcaattcggattcagaaaaaaccacgggaccactgagcaatgtcatagggataatgaaattgtatctgcacttgagaataaaaaatattgtactgcaacatttcttgacgttcagcaagcttttgatcgtgtttggcacaatggattactctacaagataaagaaaggccctgctccattctatttattaatgagatcctacttgtctaagagatgcttctacgtgcagcagagaa…
Jockey1_DErJockeyDrosophila erecta	> tgcgctgaggttatcctcatacacaagccgggcaagccagaagccgagctaggctcatacaggccgatcagtctactcgccatcctgtcaaaaatcctggagaagctgttcctcaagaggttgctgaccattctggaggaaaagaggatcatccccgaccaccagttcggtttcaggcaaggacatggcgccattcagcagtgccaccggggttccagggtcttggatgccttcgaaaacaagaaatattgcgcagcagtctttctggatgtgaggcaggctttcgacagggtgtggcacctcggcctgctattcaagctgaagcaaagtccgaccccatactacatgttccttaaggcatacgtcgaagagaggaggttttacgtgaggagcagta…
Jockey1_DSeJockeyDrosophila sechellia	> agagcagaggttattgtcctcctcaagcctggtaagcctgaagccaatctcgcctcctatcgtccgattagtttgctggcaatcctctccaaaatactcgaaagagtatttttgcgcagagtattgccagtactggatgaggctggtttgatccccgatcaccagtttggcttcaggcgctcccacggaacaccagagcaatgccaccggcgtgaacggatcctcgaggcattcgagcaaaagaaatactgctgcgctgtaatgctcgacgtgaagcaggcattcgacagagtttggcatcctggactcctccataaactcaaatccaccccaagcccccattttaccctcctcaaatcctacactgagggaagagcattccaagtcagatgcggaa…
Jockey1_DSiJockeyDrosophila simulans	> cgcgccgaagtagttatgatcctgaagcctggtaaacatgaagccaatctcgcctcctaccgcccgatcagcttactgccagtactctccaagatactcgaaagagtatttttgtgcagagtattgccggtgattgaggaggctggtctgatccctgatcaccagtttggctttaggcgccgccacgggacaccagagcaaggccaccgaggccaatatatcctggacgcctttgagaataagaaatactgcctagcagtaatgctggacattaagcaagcctttgatcgtgtttggcaccccggtctcctcctgaagctcaaaaacgccccccagccatatttcaagttcttgaagtcgttcttggagggcagaaggttcgccgtcaggtgtggag…
Jockey1_DGriJockeyDrosophila grimshawi	> tgcgctgtgattgcgatgattccgaaacctggcaagccggataaccttgtctcgtcatatcgaccgataagcttgctgtccactttctccaaaatatttgaaaaaatatttcttggaagattgtcggcagtaagtggcttccagagggccattcctgatcatcagtttggcttcaggcatcaccatggtacaccagagcaagttcatcgaggtcagcacgtcctcgaggccttggaaaataagcagtacagctctgccgtcttcctggatatccagcaagcatttgatcgcgtatggcatgatggcctgctttttaagcttaagtcctgcccatcagcgcagtatttactgctcaggtcttacctgcttggccgttcttttatggtagaagttaggg…
Jockey1_DKJockeyDrosophila kikkawai	> tgcgcagtgatatcgatgatacctaagccaggcaaaccggagaaccttgttgcgtcttaccggccaataagcttgctgccaacattctctaaaatattcgagagaatatttcttagcagaatgatggcagtaagaagtgttcaggatgccattccagatcaccagtttggcttccggaatcaccatggaacgccagaacaggctcatngagaccagcatatcttagatgcttttgaaaacggtcagtacagctctgctatcttccttgacgtaaaggaagccttcgatagagtgtggcacaatggattgctttttaagctaaaaacatccccaactgctcaatatctccttctgaaatcgtacctgctggagcgaaaattcatggttgatgtgagag…
Jockey1_DTJockeyDrosophila takahashii	> tgtgctgtgataacgatgataccaaagccaggaaaaccggagaatcttgtcgagtcatatcgaccgataagcttgctacccactttctctaaaatattcgagagaataattctaagtagaatcttgggagtaagaagcgtgcaggatgccattcccgaccatcagtttggttttaggaatcatcatgggaccccagagcaagcacatcgacgtcagcacatcttaaatgcttttgagaataagcaatacagctctgctattttcctcgacgtcaaggaagcatttgaccgcgtatggcacgaaggactactccataagttgaagacctacccgacaggcctattccttgttctcaaatcctacttgctcgatcgaagcttcatggtcgaggtaagag…
Jockey1_DRhJockeyDrosophila rhopaloa	> cgagcattagtcacaatggtggcaaaaaaaggaaaagacccatgttgcccggaatcttataggccgattagtttgctgtccactttctccaagatttttgagcggatcatgcttggtagacttctagctattaacgcctttgaagacgcacttccgaaccaccagtttggtttccgtagtcgccatagtgctatcgagcaagtgcacagagataaccatgtcctgggggctttcgaagaccacaaatactgctcagccgtttttctcgacgttcgacaggcctttgacagggtttggcacgaaggactgttctacaagctaatgccgtttcctgaaaggctctggaatctcgttgtatcgttcttagataatagggagtttgctgtagacattcgtg…
Jockey1_DViJockeyDrosophila virilis	> catgcgaaaattgtgatgatcgccaaacccggtaagccgctaactcaacttgagtcctaccgccctataagccttctgccgacgctctcaaaagtctttgagcgacttctgctaagccgtctcttagaactcgacgaggtcacgcgcctggtcccggatcatcagtttggcttcagaaagtctcacggctgccccgagcaggtccaccggggtaaacacgtactagaagcttttgagcagaagcaatactgcgtcggcgttttcctcgatgtcaaacaagcgtttgacaaggtctggcacgatggtcttctgttcaagatcaaactgtacccagcgccatacttcagcatccttagctcctttctggcaggacgcacctttaatgtggccgttaaag…
Jockey1_DBpJockeyDrosophila bipectinata	> aatgctatcatcacgatgatacccaagcctggaaagcaacccactgaggtagatgcatacaggccaattagtctcttacctgcattgggtaaaatgatggaaagagtcattctgaatcgcatccttgcactagaaagggtaagcagagctattccaaagtggcagtttggctttcgaaagagtcatggcacacctgaacagctacatcgcggtaatttcgctctggaagccatggaaaacaaaatgtatgcagttgctgtgttcatggacattcaacaagcctttgatagggtatggcacgatggtcttctaagcaagctgaaaaactccacgcctcagctctttctcctcgttcagagcttcttatcggagagaaaattcagtgtggttgtcgatg…
Jockey1_DEuJockeyDrosophila eugracilis	> aaatctattgtcattatgataccgaagcccggaaaagaccgtacaatttcgtcatcctacagaccaatcagtctattatcgtgtttgtctaagttgttcgaaaaatgtcttctaacccgcataataccatatctagaagcacacaatgttatccctgcccatcaatttggcttccgtcaaaaccatggaacaatcgaacaagtaaacagaaactcagaaattcgcacagcctttcagcatcgggaatactgcagcgcaatattcctcgacgtatgtcaagcctttgatmgagtatggctagatggtctcatgcacaaaattaaaacaactcctggatacactcataagcttcttgagtcgtatttatacaacagaaccttcgcagtaaggtgcaaca…
Jockey1_DFJockeyDrosophila ficusphila	> aagtcaataattataatgataccgaagcccggaaaagatcacacgattccgtcctcttacagaccaataagtcttttatcatgcctgtccaaactgttcgaaaaatgccttctaacacgcatattaccatatatgggagctcataacattatcccagcccatcaatttggcttcagagaaaaacatggaactatcgagcaagtaaacagaaactcagagattcgcacagccttcgaacatagagaatactgcagcgcgatattcctcgacgtatcccaagcattcgaccgcgtctggctcaacggtcttatgcataaaatcaaaacaactcccgggtacactcacaaattactcgagtcgtatctctacaacagagtcttcgcagtgaggtgcaaca…
Jockey1_DYaJockeyDrosophila yakuba	> aaatcaattattataatgataccgaagcccggaaaagatcacacgattccgtcatcttacagaccaataagtttactatcatgcctgtccaaattattcgaaaaatgccttctaacgcgcataataccatatatgggagcccacaacattatcccagcccatcaatttggcttcagagaaaaacacggaactatagagcaagtaaacagaaactcagaaattcgcacagccttcgaacatagggaatattgcagcgcgatatttctcgacgtatctcaagcattcgaccgcgtctggctcaaaggtctcatgcataaaattaaaacaactcccgggtacactcataaactccttgaatcctacctctacaatagagccttcgcagtaagatgtaata…
Jockey1_DWiJockeyDrosophila willistoni	> aagtccactatcatcatgattcctaaagtgggaaaggacaaaacccagccatcatcctataggccaattagtttgctgccatgtctttcgaagctttttgaaaaggtcctgcagatccgcctaaactcatttctggcatcggagaacacaatcccttcacaccagtttggcttccgcgaaaaacatggtacaattgaacaagtcaatcgcaactccgaaatacgaacagcattcgaactaaaagaatactgtgcggctgtctttctcgacgttgcccaggctttcgatagagtttggctggagggtctgatgttcaaaatccggcaaaacccacagtacacacacaaactcatggaatcttacctttacaataggaaattcgctgtaagatgtaatg…
Jockey1_DPerJockeyDrosophila persimilis	> tgtgctgctattacaatgattaaaaaaccgagcaaaaatgcaaatgaagttggctcttatcgaccgattagccttttggctggcttctctaaaatctttgaaaccttgctcatgaaaaggatgtttgaatgcgaagactttgagaaggccattccctctcatcagtttggattcaggagagagcacagcacggagcaacaactggcacgcgaccagtatattcttgatgcatatgagaaacagttattttgttctgctgtatttatcgacgtgagcgaagcctttgaccgagtttggcataatggtctactacttaagctagcgaagtacccgtttacatattacaacgttttaaaaagttacttagcagatagaacatttattgtaaacggaaaca…
Jockey2_DAnJockeyDrosophila ananassae	> gtagccatgatacctaagcctggtaaacctgaagccaatcttgcctcataccgtccaataagcctacttccaatgctctccaaaatactcgaaagagtatttttgagcagagcattgcctgtactggacgaggctggactgatccctgatcaccagtttggcttcaggaggcgacatggaactcctgagcagtgccatagggtcgtgcagtacattctggacgcttttgaaaccagaaagtactgcatggccgtcatgctggacgtcaagcaagccttcgaccgggtctggcatcccggactcctctgcaaacttaagacagccctgccccgcccatacttcatattcttgaagtcatttctagaagatcggaaatttgcggttagatgcggcgagg…
Jockey2_DFJockeyDrosophila ficusphila	> attacagcaatcccaaaacctcataaaagtgcagctcttgttagctcatatagaccaatcagcctgttaccaattctatcaaaaattttcgaaaaaattttacttgacagaatcaaccctatcttaatagaacaaaatgtgatcccaccccatcaatttggttttcgaaaaaaacactcgacggtgcagcaagtgcacagagttatcaacaaaatatcagaagactttgacaacaagaaagtttgcgtagcagtatacatggacattgcaaaggcgtttgacaaagtatggcatacaggactactccataagcttcacaacatcctaccacttaacctattcactatactaaaaagttacttgaccaacagatatttctatatcaaatgcgacgatg…
Jockey2_DElJockeyDrosophila elegans	> atcataatgatcccaaagccaggaaaagatcacacaataccagcctcatacagaccgataagtttactctcgtgtctgtcaaaactgctcgaaaaatgccttttgacgcgcataatcccatatctgaaagagcacaacgttattccggcgcatcaatttggctttcgagaaagccatggaacaatagagcaagtcaacagattaacaacagaaatacgaactgcattcgagtttcgggaatactgcagtgcggtattccttgacgttgcgcaggctttcgaccgagtctggctcgatggccttatgcataaaatcagaacgttactgccggaaaacactcacaggatacttgaatcgtacctttacaacagagccttcgccgtgagatgcaacacta…
Jockey2_DKJockeyDrosophila kikkawai	> attataatgataccgaagcccggaaaagaccacacgattccatcatcctaccgaccaataagtctactatcatgcttgtccaagttatttgaaaaatgcctactaaagcgcataattccttatctgggagctcacaacatcatcccagctcatcaatttggcttcagagaaaaacatggaactatcgagcaagttaacagaataacatcagaaattcgcacagccttcgagcatcgagaatattgcagcgcaatatttctagacgtttctcaagcattcgaccgcgtctggctcaacggcctcatgcacaaaataaaaacactcttgccggtatacacacacaaattacttgagtcgtatctctacaacagagtcttcgcagtgaggtgcaacgcaa…
Jockey2_DEuJockeyDrosophila eugracilis	> ataataatgatagcaaagccggggaaagaccacactatccccacgtcatatagacctataagcctactctcttgcctatccaaactctttgaaaaatgcctaatgactcggataaacacatacctgagaatccaggaaggaatcccgtcacaccaatttgggtttcgtgaaaagcatggaacaattgagcaggtcaaccggataacatcagaaattcgaaacgctttcgaaaaacgagagtactgtactgccatatttttagatgtctctcaagcatttgatagagtctggctagaaggtctaatgtacaagatcaagacaatgctcccctacagcacccacaagattttagagtcttaccttcacgacagaaaatttgttgtgaggtgcaacactg…
Jockey2_DRhJockeyDrosophila rhopaloa	> attacaatgatcccgaagccaggaaaagacaaatcccagccttcctcgtaccggcccatcagtctgctcccatgtctatcaaagctatttgaaaaactgcttcttgttcatctagtaacacatcttcaaaacaacagaacgatccctctgcaccaattcggatttagggaaaagcatggaactatcgaacaggtaaaccgcttaacatctgaaattcgcacggctttcgaacacaagcaatattgcagtgccttatttctggacgtatcacaagcatttgatcgcgtctggatcgacggtctggtatacaaaatcaaaaccctcctaccggaaaacactcacaagttgcttgagtcatacctcagaaacagagttttcaccgtgagatgtaaaacct…
Jockey2_DTJockeyDrosophila takahashii	> gttgttatgatccccaagaaaggcgtcnctccccgctgtgcagattcttttcggcctataagcctattgccaaccttctctaagatttttgagcgaatcttactaaaaaggctttttagtgttcatatgttccaggatgcaattccaaatcatcagtttggtttcaggagtctgcataacgctgctgagcaaatgcatcgggtggtcaaccatatccttaaagcattcgaggcgaaaaagtattgttgcgcagtattcctagatgtcaagcaagccttcgatcgagtctggcactgtggcttgctctataagctgaaacccattcttcccccgacatactttgatctccttcgctcatttctaattggtagaaccttccaggtggatgttcgaggat…
Jockey2_DBiJockeyDrosophila biarmipes	> atcagtatgattctaaagccagggaaaccggaacaggatccatgctcctaccggcctatcagcctcctgccctctttatcgaaggtaatggaaaggctgatagcttcccgacttataatacacctagaagacaatgatactatcccaatgcaccaattcggattcagagccggccacagtacgattgagcaattgcaccgtgtagtcaatcacatcctgaaggcctacgacaataaagaatactgcaacggcatctttcttgacatacaacaggcatttgatagagtttggatcccgggactactagccaaagtcaaaacagcgctgccagccaacctgtttgagctcatcagatcgtttctcacaaacagagatttttgcgtccagtccagagacg…
Jockey2_DBpJockeyDrosophila bipectinata	> atacatatgatcccaaaaccaggaaaatcgccaactgacgtggactcatacaggcccattagtcttttaccatccctgggaaaaatcatggaaaggctgatcctgaacaggctacttactcttgagaatgtcaccagtgcgatcccggaattccagttcggctttcgtcttcaacatggaactcctgagcaattgcacagagttgttaactttgccttagaagcctttgagaagaaggagtatgcagtagctgccttccttgacattcagcaggcttttgacagagtatggcaccctgggctcctgtataaagccaaaagtcttcttacgccacagctgttccagctcgtgaaaagcttcctggaagaacgcacattccacgtatctgctgatggat…
Jockey2_DYaJockeyDrosophila yakuba	> gtcaaaatgattctaaaaccgggaaaaagcgcaaatgacccgaagtcatataggccgatcagccttttatcgggtttttcaaaaatatttgaaaggcttcttctcaagagactggtcaggatcgactctttcaaaaaagctatcccactacaccaatttggattcagaaaagaccatggtgccgaacaacagatagcaagggtcacgcaattcatccttgaggcatacgaaaggaaagaatactgctctgcggttttcctggacatcacagaggcgtttgacagggtgtggcacgaggggctactactaaaactagctaagatcctgcctttcaatctctacaccattctggagagctatctgacaaacagaacatttgaagtcaaggacccaacag…
Jockey2_DGriJockeyDrosophila grimshawi	> attacgatgttgctgaagcctggtaaatctacagagagtgtctcctcgtatcgccccataagccttttgtctggcttttcgaagctgtttgaaaaagtgcttatgcggaggctttttgagtgcaaggattttgccagtgccgtacccagtcaccagtttggatttcggaaggagcatagtgcggaacaacagcttgcccgtgtgacgcagtttatccttggtgcatatgaaaggcggcagtattgctctgctgtattcgttgacatcagcgaagcatttgacagagtgtggcatgcaggacttctgtataagttgatcaggcttttgccgccaactttgtatagagttctccaaagctatttgagtgatcgtagctttgtcgtcaacactggtggtg…
Jockey2_DPerJockeyDrosophila persimilis	> gttagcatgatccccaagccaggaaaacccgccgataagttggcatcttatcgccctatcagtctgctttcgggtctgtccaaactgtttgagcgactcattctgaccaggatgatggaagctgatggatttgtcgaggctattccaaaccatcagtttggcttcagacatgtgcacgcggctgaacaccaattggggagagtctcgaagttcatcctgtccacctacgagaacaatttgtactgctctgccatatacatggacatacaggaggcattcgaccgagtctggcatgcgggcctgaagcacaagatgaagcagttgttgccggcagcgatatacagagtcttgtccmactacttggatgatcggtctttctatgtkgaatgcacaggcg…
Jockey2_DViJockeyDrosophila virilis	> gtcattatgattcctaagcctggcaagccgcaagagcaactaaattcatacagaccaataagtctgctatcaggtctttcaaaaatattcgagcacttgctgcttagacgaatgtacgaatcagatggttttatacatgctattccaaagcatcaatttggctttcgcagcgaacacggagcagaccagcagattggccgagtcacgcaatttatactcgaagcatatgaaaggaaccagtactgtgctgctacatatatggatatccaagaggcctttgatcgagtatggcatgatgggctacgatataagctacggatgattctgccgtatgctacatacaatgtagttagccactacctcgccgagagaacattcatggtagaatgcagcgggg…
Jockey3_DAnJockeyDrosophila ananassae	> gctgtcatcaccatgatccataagacggggaagccaaatcattgcccggactcctacaggcccataagtctcctctccggctttggaaagctgtttgagcgcctccttctctccaagcttttcaagtgtaagaactttgcggaagccataccagaacaccagtttggctttcgcccagaacacagttcggaacagcaagtgttgagggtcacgcaacacatcctgagagcatttgaagaaaaggaacactgctcggccatctttttggacttctcgcaggctttcgatagggtttggcatgagggacttttacaaaaactttccaagattgtccctaaacaactacacaaagtcctcaccagctacctccaaaacaggactttcaaggtgaaaggaa…
Jockey3_DYaJockeyDrosophila yakuba	> attactatgatcttaaaacctggaaaatcgccttctcttcttaattcctaccgacccattagtctgctctctggcctatccaaaatatttgaacgcatcatactaaaccgtctatacaatatcgaatccttttctaaagcaatcccaaatcaccaattcggatttagaaaaggccacggggcggaacaccaactagccagagtcacacaattcatcttaaaagcctacgaggacaaggaggtatgctcagccacctttctggacatcacggaagctttcgatagagtatggcacgacggcctgcttctcaaacttaccaaacttatccctaaacaactattcaatgtacttgaatcatacctaacaggcaggaccttccaagtcagaatcaacaacg…
Jockey3_DPerJockeyDrosophila persimilis	> catgcccagattaaaatgattttaaagccgggcaaaaacacagcagacatgtgttcctaccggccaatcagtctattatctggcctttcaaagatctttgaaaaattgctgatggcgagactgtttgaggtggagaattttgccaaggccgtacccaattaccaatttggatttcggcgggagcatggcactgaacagcagctggctcgagtcactcaatacatcctcaaggcgtatgagaaaaaacaagtttgctcggcaattttcctggacatttccgaagcttttgaccgagtatggcatgaagggctgctgtacaagttgatgaagctgctgcctttaaatttgtactgcattctggagagctacctggctgaacgcacttttcgtgtgagct…
Jockey3_DBpJockeyDrosophila bipectinata	> gtaactatgatacctaagcccgggaaacccgaagcaaacctttcgtcctaccgaccaataagtttgttaccaatgctctccaaaatacttgaacgagtgtttttaagcagagcactgccagtatttgacgaggctggactgatccctgaccaccagtttggcttcaggcggcgacacggtacgccagagcagtgccatcgggtagtgcagtgcatcctggacgcgtttgaaaccaagaagtactgcatggccgtcatgctggacgtgaagcaggcgtttgaccgagtctggcatcccggtcttctatataaattaaagactggcctaccccgaccatacttccagttcctaaagtcgttcttggaagaccgtaaatttgctgttagatgtggcgagg…
Jockey3_DViJockeyDrosophila virilis	> gtagtaatgatacctaagcctggtaaacctgaagataatctggcctcctatcgcccgattagtttactgccagcgctctcaaagatactagaaagagtatttttgagtagagttttgccagtattggacgaggccggtctgatcccggatcaccaatttggcttcaggcgctgtcacggaaccccggaacaatgccacagagttgttcaaactatcctcgacgcatttgaggagaaaaaatattgctacgccgtattcctcgatgtcaaacaagcctttgacagagtttggcatcctggactcctgcaaaagctcaagggtaacctcccacacgcctacttcttgtttctggcttcatatctggagaaccgaacattccgagttaaatgtggggawa…
Jockey3_DSimJockeyDrosophila simulans	> cgtgcagaagtcattctcatcctcaaacctggaaaacctgaagccaatcttgcctcatatagaccgattagtctgctggcaatcctctccaaaatactcgaaagagtatttctgcgcagagtgttgccagtactggacgaggctggwytgatccctgatcaccagtttggattcaggcgatcccacggaacacccgagcaatgccaccggctcgtagcacgcatcctcgatgcattcgagaacaaaagctactgttcggcggtcttcctggatgtcaagcaggcgttcgacagagtgtggcatcccggactcctctacaaactcgatgcggttcctcaaccagcactccaaggcccatacgagccggagtacctctacaccctatttacagcaatcc…
Jockey3_DEuJockeyDrosophila eugracilis	> tgtgccgtgataacgatgattccaaagccaggaaaaccggagaaccttgttggatcatacaggccgataagcttactacctacgttctctaaaatattcgagagaatattccttagtagaattatgggagtaagaaccatacaggacgccattcccgaccaccagtttggttttaggaagcaacatgggactcctgagcaagtccatcgagttgtgcaccatattctgaatgcctttgaaaacaaacaatacagctctgctatcttcctcgacgttaaggaagcctttgatcgcgtgtggcatgatggcctgctgtataagctgaaatctcttctcccgactgcccaattcctcttacttaaatcatatttacttggtcgaagttttatggttgaag…
Jockey3_DFJockeyDrosophila ficusphila	> tgtgctgtgataacgatgataccaaagccaggaaaaccggagaaccttgtagagtcataccgacctataagcttgcttcccacattctctaaaatattcgagagaatatttcttagtagaattatgggagtaagaagcgtgcaggccgccattcccgatcaccagtttggttttaggcatcgccatgggaccccagagcaagcacatcgagtagttaatcacattttgaatgcctttgaaaacaagcaatactgctctgcaattttccttgatgtcaaggaagcttttgatcgagtatggcattacggactacttcataagttgaagtcattacttccgactggccaattccttctactgaaatcatacctgcttgatcgaagttttatggtcgagg…
Jockey3_DKJockeyDrosophila kikkawai	> gcaaacgtggtaatgatccacaaaaaggggaaatgctgcaacaacgtagccaactatagaccgatcagcctccttcccacgtttgccaaggtgttcgagaggtgcatacttgacaggatccagaggctacctgaagtcatcgaggcgataccaagacaccagttcggatttctgaaaggacatggtactcctgaacagctccaccgagtcgtcgattttattgtcgaggggtaccaaaggaaccagtatgtcgtggctgcatttctcgatattcagcaggctttcgacagggtctggcacgaggggcttctgtccaagatcaaagagctcctgccaccacagctctttgagatcatctgcagctacctcaaggataggagcttccaggtggtgcagg…
Jockey3_DRhJockeyDrosophila rhopaloa	> aagtcgattataataatgatagcaaagccgggaaaagaccacacaattcccacgtcgtatagacctataagcctactctcatgcttatctaaactctttgaaaaatgcgtattgactcggataaacacatacctaagaatccaggaaggaattccgtcacatcaatttgggtttcgtgaaaagcacggaacaattgagcaggtcaaccggataacatcagaaattcggaacgcgttcgaaaaacgagagtactgtactgccatatttttagacgtctctcaagcatttgatagagtttggctagaaggtctaatgtacaagatcaagacaatgctcccctacaacacccataagcttttagagtcttacctctacgacagaaaatttgctgttcgat…
Jockey3_DTJockeyDrosophila takahashii	> aaatcggtaatcataatgatcccaaagccaggaaaagatcacacaataccagcttcatacagaccgataagtttactctcgtgtctgtcaaaactgctcgaaaaatgccttttgacgcgcataatcccatatctgaaagagcacaacgttattccggcacatcaatttggctttcgagaaagccatggaacaatagagcaagtcaacagattaacaacggaaatacggtctgcattcgaatatcgagaatactgcagtgcggtattccttgatgttgcacaggctttcgatcgagtctggcttgatggccttatgcacaaaatcagaactattctgccggaaaacactcacatgatacttgaatcgtacctttacaacagagaattcgccgtgagat…
Jockey3_DElJockeyDrosophila elegans	> acgtctgcctcccggcgtgtccagacattcttaaatgaattcgagtgttgggcttctcggtggaacattgcactgaacgtcgacaaaacgcagcacgccacatttgctctccgccctggccgttcgcgtagcctctaccttgatgggaataggcttaagcatgaagacaaggtgacctaccttggtgtaacattg
Jockey4B_DViJockeyDrosophila virilis	> aaggcgcatatcattatgttgcacaagtgcggaaagccccctaatcaactggactcttatcgccccatcagcctcctgcctacctttggcaagatactggaaaggtgcatccttagaaggatcctggataccccggaaataaaacgcctaatcccgaagtttcagtttgggcttagacttaaacacggtacccctgagcaacttcatcgggtcacaaattttattttggacggctttcacaggaaggagtatgtggtggcagcatacctcgacatccaacaagctttcgaccgggtgtggcacgcaggactcctctccaagattwagggcaaattgaatccgcagctctttaacatcattgcgagcttcttgaacgagaggacttttcgagtggtac…
Jockey4_DElJockeyDrosophila elegans	> tcggcgagtataataatgatactcaaacctggaaaactgccgacaaatgtggactcgtacaggcccatcagtctacttccttcactggggaaaattatggaaaggcttatcctaaacaggctactaactttcgaaaatgtcaccagagcgatcccgaaattccagttcggtttccgcctacagcacggcactcctgagcaactgcatagagtagtcaactttacgctagaagccatggaaaataaagaatacgctgtggctgccttccttgatattcaacaggcttttgacagggtctggcaccctgggcttctgtacaaagcgaagagtctgttcacgcctcaactgttccagcttgtaaaaagtttccttgaagaacgcacattccacgtctctg…
Jockey4_DKJockeyDrosophila kikkawai	> tcggccagcataatcatggttctcaagcctggaaaaccgccgtcagaagtggattcatacaggcctatcagccttctcccatctctgggtaaaattatggagaggctggttctaaacaggctgctctcttgcgaggaagtttccagtgcgatcccaaaatttcaatttggtttccgcctgcagcacggtactcctgagcaactgcatagagtggttaactttgccttagaagccttggagaagaaggagtatgctgtagctgccttcctggacattcaacaggcatttgacagagtctggcaccctgggctgctgtacaaagcgaagcgactcttcccgcctcaactgtacatggttgtgaaaagttttctgcatgatcgcacattccatgtatcgg…
Jockey4_DPerJockeyDrosophila persimilis	> acggcgctaatctccatggtacctaagccagaaaaacaacacacagaagtcgatggctacagaccaattagcctgctctcagcgctagggaagatgacggaaagaatgatactgaaccgcatcatgcagcttgaacctgtaaagcaaagaattccaaagtggcagtttggatttagaaaaggtcacggcacgccagaacaacttcatcgtgtggtcaacttcgcgcttgatgcaatggagcaaaaaatgtattcggtagctgtgtttatggacattcaacaagcgtttgacagggtgtggcatgatggcctcctctttaagctgagaaacatattgcccccgcagctattccagctggtgagtagctttctaatggacagaagttttagtgttgttg…
Jockey4_DYaJockeyDrosophila yakuba	> agtgctagaatcagtatgattctaaagccagggaagccggaacaggatccaagctcctaccggcctatcagtctcctgccctccttatcgaaggtaatggaaaggctgatagcttcccgacttataatacatctagaagacaatgatactatcccaatgcaccaattcggattcagagctggccacagtacgattgagcaactgcaccgtgtagtcaatcatatcctgaaggcctatgaccataaagaatactgcaacggaatcttcctcgacattcaacaggcatttgatagagtttggatcccgggactactagccaaagtcaaaacagcgctgccagccaacctgtttgagctcatcagatcgtttctcacaaacagagagttttgcgtccagt…
Jockey4_DBpJockeyDrosophila bipectinata	> caagcccggatcatcatgatcccaaagccaagcaagccactatctcgcatcgactcctaccgcccaatcagcctgctatccactttctcgaaagtgttcgagcggattctactcagccgactgttggagctaccacaagtagaaggccatattcctcaacatcagttcggcttcagaaaatcccacggctgcccagaacaagtccatcgcctggtcaaccacatcacccatggactcgagcataaactgcacactgtaggcgtctttctcgacgtaaagcaagcctttgacaaggtgtggcacgagggccttctttacaaaatcaaggaacttctccctacgccctatttcgccatcctgaggtccttcattgccgatcgaaccttcgttgtagcag…
Jockey4_DEuJockeyDrosophila eugracilis	> tgcgcagaagtaattatgattcctaagcccaacaagcctgaaagagctatcacgtcataccgtcccattagtttgctggtggcattctctaaagtatttgagcgtatacttttaagaagattgctgcctgtwctggaagaactaaacatcatacccgaacaccagtttgggttcagaagaggacacggtacgattgaacaatgtcatcggataacacaaacaattatcaatgcgtttgaatgcaaaaaatattgtactggagtattcctagatgttaaacaggcgtttgacaaagtttggcatgaagggctgttatacaaaattaagaaatggctacctgcaccatacttcctgatgataaaatcttatctggaaaacagactattctatgtccaag…
Jockey4_DAnJockeyDrosophila ananassae	> aagtcaattataataatgatagcaaagccgggaaaagaccacacaattcccacgtcgtatagacctataagcctactttcatgcttatctaaactctttgagaaatgcattctgactcgaataaacacatacctaaggatccaggaaggaatcccgtcacatcagtttgggtttcgtgaaaagcacggaacaattgagcaggtcaaccggataacagcagaaattcggaatgcattcgaaaaacgcgagtactgtaccgcaatatttctagatgtctctcaagcatttgatagagtctggctagaaggtctaatgtacaagatcaagacaatgctcccttgtaatacccacaagcttttagagtcttacctttacgacagaaaatttgctgtgaggt…
Jockey4_DRhJockeyDrosophila rhopaloa	> aagtccgtggttataatgataccgaagcctgggaaagaccacacaattccctcatcgtacaggccaataagcttactatcgtgcctgtccaaattactggaaaaatgcctgctcacgcgcattacaccatatttaagagaacaaaacttaatcccggcacatcaattcgggtttcgtgaaagccacggaaccatcgagcaagtcaaccggataacttcagaaattcgtacagccttcgaacatcgggaatattgtagtgcgatattcctcgacgtctctcaggcattcgaccgagtgtggcttgaaggccttatgcataaaatcataacattactgccagaaaacactcataagttacttaagtcgtacctctaccacagagtctttgaggttagat…
Jockey4_DTJockeyDrosophila takahashii	> cctgctcacgcgcataacaccatatttaagagaacaaaacgtaatcccggcacatcaattcgggtttcgagaaagccacggaaccatcgagcaagtcaaccggataacatcagaaattcgtacagccttcgaacatcgggaatattgtagtgcgatattcctcgacgtctcccaggcattcgaccgagtgtggcttgaaggccttatgcataaaatcataacattactgccagaaaacactcataagttacttgagtcgtacctctaccacagagtcttcgaggtgagatgcaatgcaacgtcatccaacgagtataacattgaagccggagtcccacaaggtagcgcactgggccctaccctgtttgtcctatacacagcagacatccctacgaac…
Jockey4_DFJockeyDrosophila ficusphila	> aagtccgttatcacaatgataccgaaaccaggcaaggacaaatcccaaccttcgtcatacaggcccattagcctccttccgtgcttatcaaagctatttgaaaagctgctttcatgccacctaagaacacacctccaaaacaacagagcgattcccctgcatcagttcggctttagggaaaagcacggaactatcgaacaggtaaatcgcataacagctgaaatacgcacagcttttgaatacagggaatactgcagtgccatattcctggacgtgtctcaagccttcgatcgcgtttggattgaaggtctagtttacaaaatcaagaccgtcttgccacaaaacacccataagttgcttgaatcttacctcaaagatagagtttttactgtaagat…
Jockey4_DSimJockeyDrosophila simulans	> cactccaaggttatccccattttaaaaacgaacaagcccccagagtgtcccacatcttatagacccataagtctgctctcttcggttagtaaagttcttgagaaagttatcaaaaaaaggattttcgactttactgaaaacaatgatatacttccttcccagcagtttggttttcgtcctgaacacaatactgcacaccctctttatagaattaaaaaaattgttaagtcgaactttagtagatccaaatccacaggcatggtcttactagatattaaagcggccttcgattctgtttggcatgaaggtcttgtttacaaattgaatcttttacattttccgcctaaaattattaaaataataagaagtttccttagtaaccgctcctttgctgtat…
Jockey5_DAnJockeyDrosophila ananassae	> aatatacacatgatcccaaaacctggaaagtcgctaactgacgtagactcatacaggcccattagcctgctaccatctctgggaaaaatcatggaaagactgatactgaatagactactttctgacgagaacgtcaccagtgtgattccggatttccagttcggctttcgccttcagcacggaactcctgagcaactacacagagttgtcaactttggcttagaagcattagagaggaaggagtatgcagttgctgcctttctggatattcaacaggcttttgacagagtgtggcaccctgggcttctgtataaagctaaaagtatatttacaccgcaaatgttccagcttgtaaaaagctttctggaagatcgaactttccatgtatctgtagatg…
Jockey5_DYaJockeyDrosophila yakuba	> atcataacgatgattccgaagcctggaaagcaacccactgaagtagacgcatataggcccattagtcttctacccgcgctagggaaaatgttggaaagggtaatactagagcgcatcctcaaacttccaagcgtgagccaagctattccaaagtggcagttcggtttccgaaaaagtcatggcactccagaacagctgcaccgagtgacaaactttgctttggaggcaatggaggacaagatgtatacaaccgctgtattcatggatatacaacaagcctttgatagagtatggcatgatggtcttctaagtaaacttaagacccttttgacgccacagctatttcttattatcaaaagctttctatcgaacagacagttcagtgtggttgtcgatg…
Jockey5_DEuJockeyDrosophila eugracilis	> aggatcatcatgatccctaagccaaacaagcctccgactcaaattgattcctaccgtccaatcagtttattgtctacactatcgaaagtgttcgagcggtgtttactcagtcgtcttttagaactacctcaagtagaaggccatataccccaacatcagtttggctttagaaaatctcatggctgtccagaacaagtccatcgcctggtcaatcacatcacccatggactcgagcacaaactgcacactgtaggcgtcttcctggatgtcaaacaagcctttgacaaggtgtggcatgagggcctcctgtataaaatcaaggaacttctccctgctccctacttcgtcatcctgaggtcctttcttgccgatcgaacctttgtagtagcagtaaggg…
Jockey5_DKJockeyDrosophila kikkawai	> cggattatcatgatcccaaagccaaacaagccaccagctcaaatagactcctaccgcccaatcagcctgctatctacgttgtcgaaagtgttcgagcggattcttctcagtcgactgttggtactgccacaagtagaaggccatattcctcaacaccagttcggcttcagaaaatcccatggctgccctgaacaagtccatcgtctggtcaaccacatcacccacggactcgagcacaaactgcacactgtaggtgtcttcctggacgtaaaacaagcctttgacaaggtgtggcacgagggcctcctctacaaaatcaaggaacttctccctgcaccctattttgccatcctgaggtcttttattgccgatcgaaccttcgaggtagcagtaaagg…
Jockey5_DPerJockeyDrosophila persimilis	> acaatcctgatgatccataagcctggaaaaccggaggacgaccctgagtcgtatcggccaataagtctcttgtcttccttatcgaaggtctgggaaaggcttcttgccaatcgtcttggtggcatcatcaaggaatgcggtatcttgccggatcaccagtttggctttcgggagggacacggcacagtggagcaagtccacagattggcaggacacatcctacaggcctatgatgatctagaatactgcaatgcagtctttattgatatgcagcaagccttcgatagagtttggcatatcggcctactgagcaaaattaaaaaactgttcccagcaccatactacggtgtcctacgatcatacttggaaggacgtcagtttatggtcaggttcagga…
Jockey5_DBpJockeyDrosophila bipectinata	> atcattataatgataccaaaacctggcaaagaccgcacaatcgcttcatcatatagaccaattagtttactaacgtgtctatcaaaactctttgaaaaatgcttcttggcacacattaccccatatctcagaacacacaacaaaatcccgattcatcaattcggttttcgagaaaaacacggaaccattgagcaagtcaaccgcataacctcagaaatccgaaatacattcgaacaaagggagtactgcactgcgatatttctggacgtatcacaagctttcgacagagtatggttagaaggtctaatgcacaaaattatagaaatgctcccaaccaacactcacaaacttctgaagtcatacctatacaacaggaaattctcagtaagatgtaatt…
Jockey5_DElJockeyDrosophila elegans	> attattataatgatttcgaagccaggaaaagaccccacaatccccacatcgtacagacctataagcctactatcatgcttatctaaactctttgaaaaatgcatattgactcggataaacacatatctacgaatccagaatggaattccatcacaccaattcggatttcgagaaaaacacggaacgattgagcaggtcaaccgaataacatcagaaattcgaaacgcgttcgaaaaacgtgagtactgcaccgccatatttctggacgtctctcaagcgtttgatagagtttggctagaaggcctaatgtacaagatcaagacaatgcttcccagcaacactcacaaacttttagagtcttatctacacgacagaaaatttgctgtgagatgtaaca…
Jockey5_DFJockeyDrosophila ficusphila	> attataataatgatagcaaagccggggaaagaccacactatccccacgtcgtatagacctataagcctactctcttgcctatccaaactctttgaaaaatgcctaatgactcggataaacacatacctgagaatccaggaaggaatcccgtcacaccaatttgggtttcgtgaaaagcatggaacaattgagcaggtcaaccggataacatccgaaattcggaacgcgttcgaaaaacgggagtactgtactgccatatttttagatgtctctcaagcatttgatagagtctggctagaaggtctaatgtacaagatcaagacaatgctcccctacagcacccacaagattttagagtcttacctttacgacagaaaatttgtcgtgaggtgcaaca…
Jockey5_DTaJockeyDrosophila takahashii	> gtcatcataatgatccataaagccggaaaggacaagtcccagccatcgtcatataggccaatcagccttctgccgtgcctatcaaagatatttgaaaagctgctcctcagtcgtatcaagcaatacttacaagcccacaatgcaataccaatgcaccaattcggatttcgtgaaaaacacggaactattgaacaagtgaaccggataacctccgagatacgaaatgcatttgaaaggcgagaatattgctccgctgtctttctggatgtcgcacaggccttcgaccgcgtgtggctggacggcttaattcataaaatcagattaatacttccacaaagcacgcatacaattttggagtcctacctacaaaaaagaagcttcgcagtgcgatgcaaag…
Jockey5_DViJockeyDrosophila virilis	> gagatcagtatgatattaaagcctggtaaaagtacaggagagatatcgtcatatagaccaattagtctactagcaggtttctcaaaattgtttgagaaactgctgctgaataggctattcgaatgcaaagagtttgcaaatgctataccaagccaccaatttgggttcagaaaagaccatggtaccgagcagcagctggcccgtgtgactcaatatatattgaatgcttacgagaagcgacaatattgctcggctgtatttattgatatcagcgaagcgtttgaccgtgtatggcacgctgggctattagtaaaattaataaaattgctaccacttgcactgtacaacgtgctggaaagctacttggctgagcgaatatttattgtaaaatgcaacg…
Jockey6_DAnJockeyDrosophila ananassae	> tgtgctgtgataacgatgataccaaagccaggaaaaccggagaaccttgtagagtcataccgacctataagcttgcttcctacattctctaaaatattcgagagaatatttttaagtagaattatgggagtaagaagcgtgcaggtcgccattcccgaccatcagtttggttttaggcatcgtcatgggaccccagagcaagcacatcgagtagtgaatcacattttaaaggcctttgaaaacaagcaatactgctctgcaattttcctcgacgtcaaggaagcttttgaccgcgtatggcatctcggactacttcataagttgaagtcattactcccgactggccaatttctgctgctaaaatcatacctgcttgatcgaagttttatggtcgagg…
Jockey6_DRhJockeyDrosophila rhopaloa	> tgtgctgtgataacgatgataccaaagccaggaaaaccggagaaccttgtcgagtcataccgaccgataagcttactgcccactttctctaaaatattcgagaggatatttcttagtagaattatgggcgtaagaagcgtgcaggacgccattcccgaccaccagtttggttttaggcatcatcatgggacaccagaacaagcacatagagtcgttcaacacattttaaatgcttttgaaaataagcaatacagttctgctattttcctcgacgtcaaggaagcctttgaccgcgtttggcatgctggattactccataagttgaagtccctgctcccgaccggccaattcctcttattaaaatcatacttgcttgatcgaagttttatggtcgagg…
Jockey6_DKJockeyDrosophila kikkawai	> tgtgctgtgataacgatgataccaaagcctggtaaaccggagaaccttgttgagtcataccgaccgataagcttactacccaccttctctaagattttcgagagaatattccttactagaataatgggagtaagaagcgttcaggaagccattcccgaccaccagtttggttttaggcagcatcatgggaccccagagcaagcacatcgagtcgtccagcacattttaaatgcttttgaaaacaagcaatacagctctgctatttttcttgatgtcaaggaagcttttgaccgcgtgtggcatgatggcttactttataagttgaagtctctactaccgactggccaattcctgcttttaaagtcatacctgcacgatcgtagttttatggttgagg…
Jockey6_DTaJockeyDrosophila takahashii	> agtgctctagttacaatggtccccaaaaagggcaaagatccgtgctcccctgagtcctacaggccaataagtctcctgtccacgttttccaagatttttgagcggatcgtacttaacaggctcctggatattgacacctttaatgacgctctaccaaaccatcaatttggtttccgtagtcgccactccgctgtcgaacaggttcacagagtcgtaaaccacattctagatgccttagaaggtcataaatattgctcggctgtttttcttgatgtcagacaggcttttgacagggtttggcatgaaggtctattctataaattaatgccactactgcctgagggactctggaagctcattgtgtcatttctggaccataggatgtttgccgttgaca…
Jockey6_DFJockeyDrosophila ficusphila	> ttagcagcaattcagatgatccacaagccaggtaagccagaggctgatcctgagtcttaccgtccgataagcctcttatcgtccctgtccaagttgtgggagagactcattgccaatcgaatagcagttatcatgaatcgagacaatatcttgccagaccaccaatttggttttcgaagaggacacggcactgtggaacaagtgcatagattggtgaaacatattttgcaggcctttgatgacaaagagtattccaacgcagttttcattgatatgcagcaagccttcgataaggtgtggcatgttggacttttgcttaaaatcaaaaacctcctacctgccccctactatggtcttctgagatcctacctagaagaacgggagttcaaggtcagag…
Jockey6_DEuJockeyDrosophila eugracilis	> agagcgcgaataataatgattgcaaaggcaaacaagccacctacgcaaattgactcctaccgcccaattagcctgttatcgactttctccaaagtctttgagcggattctgcttagtcggctgatggatctcccacaagtagaaggtcacatacctcaacatcagttcggctttaggaaatcccatggctgcccagaccaagtccatcgtctggttaaccacataacctacggactcgagcataagctccatactgtaggcgtctttctcgacgtaaagcaggcttttgacaaagtgtggcacgaaggccttctttacaaaataaaggaactcctccctgcaccctacttcgccatcctgaggtcatttattactggtagaaccttcaaagtagctg…
Jockey6_DViJockeyDrosophila virilis	> tcggctaacattattatgatcctcaagcctggaaagcaaccaactgatgtggactcttataggccgatcagccttcttccttcactgagcaaaataatggagaggttgattctaaacagaatgctggatctcgagactgttacccttgcgatccctaaatttcaatttggatttcgcaagcagcatggcactccagaacagctgcatagagttgtcaactttgcgctagaggccatagagaagaaagagtatgcggtcgctgtcttcctggacatacagcaagctttcgacagggtgtggcaccctggacttctttacaaagccaagagactcttaaccccccagctgttccaggttataaagagcttcttagaagggcgcacattccgagtggctg…
Jockey6_DBpJockeyDrosophila bipectinata	> aagtcaattataataatgatagcaaagccgggaaaagaccacactatccccacgtcgtatagacctataagcctactctcttgcctatctaaactctttgaaaaatgcctaatgactcggataaacacatacctgagaatccaggaaggaatcccgtcacaccaatttgggtttcgtgaaaagcatggaacaattgagcaggtcaaccggataacatccgaaattcggaacgcgttcgaaaaacgagagtactgtactgccatatttttagatgtctctcaagcattcgatagagtctggctggaaggtctaatgtacaagatcaagacaatgctcccctacagcacccacaagattttggagtcttaccttcacgacagaaaatttgtcgtgaggt…
Jockey6_DYaJockeyDrosophila yakuba	> awgtcaacaataataatgataccaaagccgggaaaagatcacactgttccatcgtcgtacagacccataagccttctatcctgcttatcgaaacttttcgaaaaatgcctactgtctctgactattactccattcctgaacacgcacaacacaataccagcacaccaatttggctttcgtgaaaaacacggaactattgagcaagttaaccgcataacatcagaaatacgaaacgcatttgaaaaacgggaatactgctctgcgatatttctagatgtttcgcaggcattcgacagagtttggctggacggtctgatgtacaaaatcaaaacaacgcttccaaacaacactcataaacttctagaatcgtacctctacaacaggaagtttgtagtga…
Jockey6_DElJockeyDrosophila elegans	> aagtctgttattacaatgataccaaaaccaggcaaagacaaatcccaaccttcgtcctacaggcccattagcctccttccgtgcctatcaaagctatttgaaaaactgcttttgtgccacctcagaacacacctccaaaacgacagagcgatccccctgcatcagttcggcttcagggaaaagcacggaactaccgaacaggtaaatcgcataacagctgaaatacgcacagcgtttgaatgcagggaatactgcagtgccttattcctagacgtatctcaagccttcgaccgcgtttggattgacggtctggttcataaaatcaagactgtcctaccacaaaacacccacaaattacttgaatcttaccttaaagacagagtatttactgtcagat…
Jockey6_DPerJockeyDrosophila persimilis	> cacgccacaatcacattacttcttaagccaaataagcctgctcagtcggtaacatcctatcgcccaatcagtctcctttctggattagctaaaacctttgaaaaactttttattaaacgattatttgactttgaggatttctctagagcccttcccacacatcaatttgggtttcgaaaagaacatgccactgaacaacagctagcaagagtaacgcaattcattatgggggccttcgaagaaaaacaatactgctcagctgtttttatagatatatctgaagcgtttgatagagtatggcacaccggtttgctatataagctatcaaaactggtgtctcttcaggccttcaagctactagaaagctacctaaatgaaaggaccttcgaagtaatta…
Jockey7_DAnJockeyDrosophila ananassae	> aagtcgatcatcataatgataccaaaacctggcaaagaccgcacaattgcttcatcatatagaccaattagtttactaacgtgtctatcaaaactcttcgaaaaatgcctcttggcacatattaccccacatctcagaacacacaacaaaatcccgactcatcaattcggttttcaagaaaaacatggaaccatcgagcaattcaaccgcataacttctgaaatcagaaatgcattcgaacaaagggagtactgcactgcgatatttctggacgtatcacaagctttcgacagagtatggctacaaggtttaatgcacaaaataacagaaatgctcccaaccaacactcataaacttctgaagtcatacctttacaacaggaaattctcagtaagat…
Jockey7_DRhJockeyDrosophila rhopaloa	> aagtcgatcatcataatgataccaaaacctggcaaagaccgcacaattgcttcatcatatagaccaattagtttactaacgtgtctatcaaaactcttcgaaaaatgcttcttggcacatattaccccatatctcagaacacacaacaaaatcccgactcatcaattcggttttcgagaaaaacatggaaccatcgagcaagtcaaccgcataacttcagaaatccgaaatgcattcgaacaaagggagtactgcactgcgatatttctggacgtatcacaagctttcgacagagtatggttagaaggtttaatgcacaaaataacagaaatgctcccaaccaacactcacaaacttctgaagtcatacctttacaacaggaaattctcagtaagat…
Jockey7_DFJockeyDrosophila ficusphila	> aagtcaatcatcataatgataccaaaaccaggaaaagaccacaccctcgcctcctcatacagaccgataagtttactttcctgtctatcaaaactctttgaaaaatgccttctgacccgtatcataccatacttcagaagacataatattatcccagcacatcaattcggctttcgcgaaaaacatggaactatcgaacaggtgaaccgcataacttcagaaattcgaagtgcatttgaaaatagggaatactgcactgcggtatttttggacgtctcccaagcattcgacagagtatggcttgacggcctaatgcataaaatcaaaataatgctccctaatagcacgcataaactcttgaagtcatatctttacaacagaatatttgtggtgagat…
Jockey7_DEuJockeyDrosophila eugracilis	> tgtgcagaaatcatcatgatcctcaagccaaataagacagaatcagaactatcatcttaccgtcccattagtctgttgacaatattctcgaaagtgtttgaaaaaatactattgaagaggatgttgccaattttggacgaactttccatcattcctgaataccaattcggattcagaaaaggtcacggcaccactgagcaatgtcatagggtcaccaatgaaattgtatctgcgcttgagaacaaaaaatattgtactgctgcgttcctagatgttcaacaagcgtttgatcgtgtttggcacaagggattactctacaagattaagaaatggttacctgccccatattatctattactgaaatcctatttgtccaaaagatgcttctacgtgcagc…
Jockey7_DKJockeyDrosophila kikkawai	> tgtgcagaaataattatgatcctgaagccaaacaagacagaaactgaactatcatcttaccgtcccattagtctgttgacaatattctcgaaagtatttgaaaaaatactactgaagaggatgttgccaattttggacgaacttgccatcattcctgaatwtcaattcggattcagaagaggccatgggactactgagcaatgtcatagggttatcaatgaaattgttaccgcatttgagaataaaaaatactgtactgccacatttcttgatgttcaacaagcgtttgatcgtgtttggcacaatggattactctacaagataaagaaatggctacctgcaccatactatttattactgagatcctatttgtccaaaagatgcttctacgttcagc…
Jockey7_DYaJockeyDrosophila yakuba	> aaggctgtggtaattttaatccacaagccaggcaaacctgaagctaagctcgcctcctaccgtccgataagcttgctggcaatcctctccaaaatattcgaaagaatattattgcgtagagtattgccagwgctggacgaggctggtttgatcccggatcaccagtttggcttcaggcgctctcactccaccccagagcaatgccaccggctggtcagtaaaattctggacgccttcgaaaggaaaagttactgctgtgccgtgctgctggacatcaagcaggcgttcgacagggtctggcacccgggacttttgttgaagatccgcaggcacctcccccacccgtactacaccctgctacaatcctacctagagggtaggacattcgtcgtgcgaa…
Jockey7_DPerJockeyDrosophila persimilis	> tgtgcaatgattgtgatgatactaaagccaggtaaaccaacgtcagccctagagtcatacagaccaataagcctactgccagttttctccaagatattcgaaagaatattcttgagcagaatggtggcagaaagctgcgtcaaggaagctattccacagcaccaattcggtttcagaagacagcacgggaccccggaacaagtacacagagtggctcaacacatcctcaacgcttatgaaactaagcaatactgttcaggggtgtttctcgacgtgaaacaagctttcgacaaagtctggcacaagggacttttatataaactaaagattctactacccgccccccagtattcagtcataaagtcatttttgagagaaagaacgtttattgtcacaa…
Jockey7_DElJockeyDrosophila elegans	> catgcaacaatcaccatgattctcaagccaaaaaagtccccttcctgtgcaagctcctacagacccataagtcttttaccctgcttttccaaaatactcgaaaagatcctaatggtcaggcttttcgagactgaatcctttgctaaagccattcctcaccaccagtttggctttagaaaggaacacagtgctgaacatcaactaagcagggtaacgcaatttattttgaaggcctttgaagagaaagaggtgtgctcagcaaccttcgttgatgtctcagaggcatttgacagggtctggcatgatggactccttgtcaaactagctaagcttctccctacctgcatgttcaatgtcctagaaaactatctgctgaatagaacattctctgtaaagc…
Jockey7_DViJockeyDrosophila virilis	> catcatcaatgcaattccgagccaccaattcggtttcagacgtgagcatgctgctgaacaacaactgggtcgagttacgcagtttatactagaagcgtatgaagacaataaatactgctctgcggtctatatggacatacaggaggcgtttgatcgtgtctggcatgacggactgcgattcaagctcaaacaactattgccggaagtcctctaccgagttatgaacagctatctaagcgaacgcacattcattgtggactgctgtggaggtacacgttccagcctaaaagaaatctgcgccggcgttccgcagggtagtgttctagggcctgtattgtacaccctatacacatccgacatgcccctacctgcaccgctacgtcataaactgatgctg…
Jockey8_DAnJockeyDrosophila ananassae	> aaatgcttgctaactcgaataacaccacatctggaagcttgcaaaattatcccggcacaccaatttggcttccgaagaaaccacggaaccatcgagcaagtgaacagattaacatccgaaatacgctcagccttcgaacagcgagaatactgtagcgctatttttctcgacgtatctcaagctttcgaccgagtttggcttaatggactcatgcacaaaattaaaacgtatttgccaacatacacccacaagctactggaatcatacctctacaatagggtattctccgtgagatgcaacgcagctacttcgggcgactacatcatcgaagctggagttccacaaggaagcgcactcggcccgtgtctatatgttttgtatactgcggatattccta…
Jockey8_DFJockeyDrosophila ficusphila	> aagcttctkctgaatcgtataaaakaacacctgcagtcccacaatgccatcccaagccaccaatttggtttccgcgagaaacacggaaccattgaacaagtaaaccgaataaccgcagagatacgaaatacatttgaaagtcgagagtactgttccgcagtctttctggatgtcgcccaggccttcgaccgcgtttggttagacggcttgatttataaaattcaaaatttgctaccacagaacacccacaaaatactggagtcatatcttgtgcatagaagtttcgcagtacggtgtaaagctctccgattaccatccaatcgaagctggagtacctcaaggaagcgtgcttggaccaacgctgtatataatctacacagcagaccttccgacaacc…
Jockey8_DRhJockeyDrosophila rhopaloa	> aagctgctcctgaatcgtataaagcaacacctacagtcccataatgccattccaaaccaccaatttggttttcgcgagaaacacggaaccattgaacaagtaaaccgaataacctccgagatacgaaatacatttgaaaatcgagagtattgttccgcagtctttctggatgtcgcccaggccttcgaccgcgtttggctggacggcttaatttataaaattaaaaccttgcttccacagaacacccataaaatactggagtcatatcttgagcatagaagtttcgcagtgcgatgtaaagatttcctctccgaataccatccaattgaagctggagtacctcaaggtagcgtgcttggaccaacactgtatataatttacacagcagaccttccga…
Jockey8_DEuJockeyDrosophila eugracilis	> agagtaatactggatcggattcttcggcttgaaagtgtgagcagagctattccaaggtggcagtttggtttccgaaaaagtcacggcacccctgaacagcttcatcgcgtgattaatttcgctctggaagccatggaaagcaaaatgtacacagttgctgtgtttatggatatccaacaagcctttgatagggtatggcacgacggcctcctaagcaagctaaagatactactaacgccgcagcttttcctcctcatacagagctttttatcggataggaaatttagtgttgttgtcgatggtgaaaagtcgtcaaaacgtccaatctcagcgggtgtaccacaaggcagtgtactaggcccgacactttactcactgtatacgtcagatatgccag…
Jockey8_DViJockeyDrosophila virilis	> cgttgtctgcttacgagactgctgtctatggatagaattaaagaaaaaattcccccctttcagttcgggttccgaaaatctcatggcacaccggaacaactaaatagggtggtgaattttatcctcgagggtttcgaagccaaagagtacgtagtggcagcgtacttagatataaaacaagccttcgacagggtctggcatgatggactactctgcaaaatcaagcccttgttgccacctcaactatatttgattgtgcagagttatttgacaaaccggtcattttcggtagtastcgatggagtcgagtcsaacatgaaggccatcggggctggcgttcctcaagggagtgtgctagggcccacgctctacaccctctttacctacgatatgccca…
Jockey8_DPerJockeyDrosophila persimilis	> cgcctcatcctcaagcgactctttgaagaagaaagctttgccatggctattccaaaccatcaatttggcttcagaagtcagcactcagcggaacagcaaatcggacgagtcacgcaatttatcctcagatcctacgaagcgcagcggcattgcagtgctgtgtacatggatatccaggaagcttttgatagagtctggcatcagggtcttctctgcaaagttaaaacgataatacctgacaatttatacattctactcaccagctatctctcagacagaagcttcaaagtcgtctgctgtaacaacatcacctcaagcctaaagcacataaccgctggagtgccgcaaggaagcgtacttggcccagtgctctataatctttacactgccgacatgc…
Jockey9_DAnJockeyDrosophila ananassae	> tctgcttccattacaatgatcgcaaaatctggaaagcagcccacagatgtggatgcttacagaccaattagtctgcttccagcacttgaaaaaatgatggaacgaatcattttggatcggatccttaagctggaatctgtaagcagtgcaattccaaggtggcagtttggcttccgaaagggtcatggtacacctgaacagctacatcgtgtggttaacttcgctctggaagctatggagagcaaaatgtatgcagtagctgtctttatggacataaaacaagcttttgacagagtatggcatgacggtctgttatgcaaactaaagacaattctgacgccanaacttttccttttaattaaaagctttctttcggagaggaaatttagtgttgtcg…
Jockey9_DFJockeyDrosophila ficusphila	> caagcccggatcatcatgatcccaaagccaagcaagccactatctcaaatcgattcctaccgcccaatcagcctgctatccactttgtcgaaagtgttcgagcggattctactcagtcgactgttggaactaccacaagtagaaggccatattcctcaacaccagttcggcttcagaaaatcccacggctgcccagaacaagtccatcgcctggtcaaccacatcacccacggactcgagcataaactgcacactataggcgtcttccttgatgttaaacaagcctttgacaaggtgtggcacgagggccttctttacaaaatcaaggaacttctccctgcaccctattttgccatcctaaggtctttcattgccgatcgaacctttgttgtagcag…
Jockey9_DYJockeyDrosophila yakuba	> tcggctcttattacaatgattcccaaaccagagaagcagcccactgaagtcaactcgttcaggccgatcagctaacttccggcattaggaaaaatgctcgaaagagttatcttaaagcggattctcaatctggacagcgtggcaatgtcgattcctaagtggcagtttggatttcgaaaaagccacggtactccagaacaactacatcgtgttgttaatttcgcactgtaggctatggaagaaaaggaatacgctgtggcggttttcatggatatccagcaagccttcgacagggtgtggcacaaaggtctacaatgtaagcttaagtccttgcttaatccgcaactacatcaactagtaaccagctttctagaggataggacgttctgtgtaacca…
Jockey9_DEuJockeyDrosophila eugracilis	> cttgctgcgatactgatgatccataagcccggtaaaccagaggttgaacctgagtcataccgcccaataagtctcttaccctccctgtccaaactgtgggagagactcattgcaaatcgaattaccgagattgtgtctcaaaacaatgtcttgccagatcatcaatttggatttcgaagaggtcacagcacagtakaacaggtccacagattggttcaacatatcttgcaggctttcgatgaccaggagtattctaacgcggtctttattgacatgcagcaagctttcgataaggtgtggcatgctggcctatgcacaaattaaaagtctcctacctgctccgtactatggacttttaagatcttatctggaagatcgagagtttaaggtcaaagta…
Jockey9_DBpJockeyDrosophila bipectinata	> ggatttacgtkcakcagaaaaacgactcatcagcactaaatcgcattaacgcaggcgtcccacaaggaagcgtactggggccaattctgtacaccctatacacggctgacatgccaggtacaaacacatgcactgttgcaacatatgctgatgatacagccattttggccacaagcatatccaaaaatgaagcatccgaactcctgcagcgtgagctaagcctaattgaagactggtttcttcgatggaaaataagaatcaactccctgaaatcagtccaaatcactttttcattaagaccaggcagctgcccaaatgttgcacttaacggctcaccaattccacaaactacatgtgtaaagtatctcgggttgcatct
Jockey9_DRhJockeyDrosophila rhopaloa	> aaatctactatcataatgataccgaagcccggaaaagaccacacaattccttcatcctacagaccaataagtttactatcgtgtctgtctaaattgttcgaaaaatgccttcttacacgcataataccatatctggaagcacacaatgttatcccggcacatcaatttggcttccgtcaaagacatggtacaatcgaacaagttaacagaataacatcagaaatccgcactgcctttgagaatcgggaatattgcagcgcaatattcctcgatgtatctcaagctttcgatcgagtctggctcgatggcctcatgcataaaatcaaaacacacttgcctacatacactcataaactacttgagtcgtatctgtacaacagagtcttcgcagtaaggt…
Jockey9_DPerJockeyDrosophila persimilis	> cacgcagagatagttatgatcccaaagccaaagaaaaatccctcacatatgaagtcataccgcccaatcagcctcctatcgggcctctcaaaagtatttgagagactcctgctcaaacggctgctgagcgaagaggcatttcacaaagccatcccggaccaccagttcggcttcaggaaggagcatggcgcagagcagcaactgaccagagtcacccaatttatcctcagggcctacgaggaaaaacagtactgctcagcagtattcattgacgtagctgaggccttcgaccgtgtctggcatgaaggattactgtcaaaactaataaaaatacttcccctcagactctatacaatcctagaaaactacctgtctgggagaacttttgccattaaat…
Jockey10_DAnJockeyDrosophila ananassae	> tgtgcagagatcataatgataccaaaacccgggaagcccgaacaggatcctgcctcctaccgtcccatcagcctactagcaatactgtccaaagtattcgaacgaatatttttggccaggctattgccggtgctggaagacggcaacttaatcccagagcaccaatttggatttaggagtcaacatggaaccccagagcaatgccacagagtctcacaaacgatttaattcattcgaagacaggaagtactgttctgccgcgtttctagacgtaaaacaggcgtttgatcgtgtctggcacttaggcttgctttataagctcaagtccatgctaccagctccattcttcctgctgctcaaatcctatttacataggcgcctattctttgttagatgc…
Jockey10_DRhJockeyDrosophila rhopaloa	> aaatcggtaatcataatgatcccaaagccaggaaaagatcacacaataccagcttcgtacagaccgataagtttactctcgtgtctgtcaaaactgctcgaaaaatgccttttgacgcgcataatcccatatctgaaagagcacaacgttattccagcacaccaatttggctttcgagaaagccatggaacaatagagcaagtcaacagactaacaacagaaatacactgcattcgagcttcgggaatactgcagtgcggtattccttgacgttgcacaggctttcgaccgagtctggcttgatggccttatgcataaaatcagaacgatcctgccgggaaacactcacaggatacttgaatcgtacctttacaacagagccttcgccgtgagatgc…
Jockey10_DFJockeyDrosophila ficusphila	> agtgctattatcacgatgatccccaagcctggaaagccacccaccgaagttgatgcatacaggccaataagtcttttacctgcattgggcaaaatgatggaaagagtaatactggatcggatccttagacttgaaaatgtgagtagagctattccaaagtggcagtttggttttcgaaaaagtcacggcacccctgaacagcttcatcgcgtggtcaatttcgctcgaagccatggaaagcaaaatgtacacagttgctgtgtttatggatatccaacaagcctttgatagagtatggcacgacggcctcctaagcaagctaaagaccctactaacaccacagcttttcctccttattcagagcttcctttcggataggacattcagtgttgttgtc…
Jockey10_DBpJockeyDrosophila bipectinata	> aagtcgaaggtaatccccattgccaaacaaaacaaaccgatagatttaccttcttcgtataggccaattagtctcctttcctcagtaagcaaaatattagagaaaataattaaagagaggcttatccagttcctcgaggataatgcctgcctaccttcttttcaatttgggttccggcgtgagcacaatacagtccaacctcttgtaagaatcaaaaaaatcgtaaagaagtttttcagcatcccaatccaccggaatggtactgctagatattcgagctgcttttgattccgtttggcacgatggactgatacataaaatgcgcattctaaacttccccccagaaatcattaagatagtgaagagctttctttccaataggtcgttctcggtacac…
Jockey11B_DBpJockeyDrosophila bipectinata	> aaggcggaggtcatactcattccgaagccaggaaagcctgaagctggtcttgcctcatacaggccgataagcttattatcagtactatccaagttacttgagagagtatttctgcgcagatttcagaccgtattagacgaggctggcttgattccagaccatcaatttggtttcaggcgttgtcacgccaccccggagcaatgccacaggattgtacaaaagattctaaacagcctggaggagaagaaatattgttgcgcagttttccttgacgtcaagcaggcatttgacagggtctggcatccaggactactaatgaaaataaaaaggagcgtaccccatgagcattacgccttcctcaagtcatacctgaatgacaggtcatttagggttagat…
Jockey11_DBpJockeyDrosophila bipectinata	> caggcggaggtcatcctgatccctaagcctggaaagcctgaaactaatctcgcctcatataggccgattagtttactgtctgtaatctccaaaatactcgagagagtatttttgcgcagattgcagacagtactggacgatgctggtttgatcccagatcaccagtttggtttcaggcgctcccactccacccccgagcaatgccacaggatcgtggcaaaaatcctggacagcctcgaaagaaaacattactgctgtgctgttttcctggatgtcaagcaggcgtttgacagggtctggcaccctggtctaaaagcgaagctcaagaggaacctgccacaacagtattacgatttccttaactcgtacttgaccgacaggaagttcagggtcagaa…
Jockey11_DFJockeyDrosophila ficusphila	> aaagcagaagttataatgattcccaagcccggaaagcctgaagccaatctcgcctcttaccgtccgattagtcttctggcaatactctccaaaatattcgaaagaatatttttgcgcagagtattgccgttgctggacgagactggtttgattcaaaatcaccagtttggcttcagacgctcccactcaacaccagagcaatgccataggcaagtcagcacaattctgaacgcgtttgaggagaaaaaatacggctgtgccgtgctgctagagatcaagcaggcccttgacagagttcggcac
Jockey11_DAnJockeyDrosophila ananassae	> aaatccattataataatgataccgaaaccagggaaagacaaagctttggcctcttcatatagaccaataagtctactttcatgcttatcaaagctttttgagaaacttctactgctccgtatcacgcctcatatgacttcgaataatataatccctgaacatcaatttggcttccgagaaaagcatggcaccatagagcaggtgaaccgtatcacatctgaaattcgaaccgcctatgaacagcgagaatactgttctgctatatttctggacatatcccaggcatttgaccgagtctggctgcaaggacttatgtataaaataaaactattactcccacaaaactgtcatgagctgctcaaaacatacctgcttaatcgagtgttcactgtaaaaa…
Jockey12_DAnJockeyDrosophila ananassae	> cgggcggaagtcatcctaatccctaagccaggaaagccagaatctgaccttgcttcttacaggccaattagtctgctctcgattatctccaaaatcctagagagattgttcctgcgaaggttgcagtttcttttggacgaggcagaattaatcccagatcaccagtttggtttcaggcgctcccactccacccctgaacaatgccacagaattgtggcaaaaattctggacagcctagaagagaaaaagtattgctgtgctgtctttctggatgtcaagcaggcgtttgatagggtctggcaccccgggctgagagcgaagctcaagaggaacctgccacaaaatcactacgagttcctcaactcttatttgacggacaggaagttcagggtcagaa…
Jockey12_DBpJockeyDrosophila bipectinata	> catgctctggtaaccatgatacctaagcccggaaaacccgaagccgatcttgcctcttatcgtccgattagtctcctatcgatactctccaaaatactcgaaaggagtgtttttgagtagagcattgccagtactggacgaggctggtctgatccccaatcaccagtttggcttcaggcggtcccacggaaccccggaacaatgccacagagtggtgcagtatatcctggacgccttcgaaaccaagaagtactgcctggctgtaatgctggatgtcaaacaagccttcgaccgggtctggcactccggtctcctgcttaaattgaagactaacctgcccagaccttactacctctttctggagtcgttcctgaaggaccgcaaatttgcggtcaga…
Jockey13_DBpJockeyDrosophila bipectinata	> acagccaaaataataccgattgttaaaccaggcaaactagccagcagacctgatagttacagaccgattagcttattatgtagcatatccaaaatatttgaaaaaataaccaaagctcgaatagttagttatttagatacacacgaaatactgccttccatacaatacggattcaggaccaaactaaactgcacagttccttccgtaaaactcacaaattacataaaagaaaatatgcaaaataaaaaatctgttggactggttaccttagatattgaagcggcttttgacacagtwtggcacgatggcttggtgcacaagttaaagaatatggaattgcccmcataccttataaaaattgtacatagttttataacacaaagaagtttttatatat…
Jockey13_DAnJockeyDrosophila ananassae	> gctgcgattatgatgatccacaagccagggaaaccagaggttgatcctgagtcatatcgtccaattagtctcctaccctgtttgtctaaactgtgggagagacttattgcaaatcgagttaaaaggattatgactgaaaacaatatcttgccagatcatcaatttggctttcgaggaggacacggcaccgtggaacaggtccacagactggtgcaacatatcttgcaggcctttgacgatcaggagtattccaacgcagtttttattgatatgcagcaagcttttgataaggtgtggcatgatggcttattgctcaaaattaaaaatcttttacctgcgccgtactatggtctgtttagatcatatttagaaggacgagaattcaaagtgaaagtaa…
Jockey14_DBpJockeyDrosophila bipectinata	> aaatccatcattataatgataccgaagcctggaaaagaccacacaattccgtcatcatacagaccaataagccttctatcttgtttgtctaaattgtttgaaaaatgcttgttaactcgcataataccacatctggaagcttgcaatattatcccggcacaccaatttggctttcgaagaaaccatggaaccatcgaacaagtgaacagattaacatccgaaatacgctcagccttcgaacagcgagaatactgcagcgctattttcctcgacgtatctcaagctttcgaccgagtttggctcatcggactcatgcacaaaattaaaacgtatttgccaacatacacccacaagctactggaatcatacctctacaatagggtattctcagtgagat…
Jockey14_DAnJockeyDrosophila ananassae	> agagccgccatcacaatgatcaaaaaaccgggaaaaaccccccacgaggtatcgtcctaccgcccaattagcctcctaccgggcttctcaaaaatattcgaaacgctactcatgcatagaatgtttaaaattcaggactttgaacgcgctattccctcacaccaatttgggttcagaaagcaacacagcacagaacagcaactactccgagtcacccaacacatcctttccgcctacgaacaaaaaatgtactgctctgccgtatttatcgacgtgagtgaagcattcgacagagtttggcacgatggcctactcctcaaacttgccaaacttctcccccactcgctgtacaaaatcctacagagctacctaactgacagatccttcaccatgaaca…
Jockey15_DBpJockeyDrosophila bipectinata	> gctgcaattcagatgattcacaagcccggtaagccggagattgatcckgagtcatatcgtccaatcagwctcttaccctccctgtctaaagtttgggaaaagctaattgccaatcgaatcactgtgattattagtcaaagcagtatcttaccagatcatcaatttggctttcgaggaggacatggcacagttgaacaagttcacagattggtgaaacatatcctgcaggcctttgacgccctggagtactccaacgcagtctttatcgatatgcaacaagctttcgataaggtatggcatgatggcctactatgtaaaattaaaaacctactacctgccccgttctatgganttttcaaatcatatttggaaaaacgagagtttaaggttaaagtta…
